# Supplementary material for: Tunable electrocaloric effect in lead scandium tantalate through calcium doping
Source: Nat Commun. 2026 Apr 15;17:5250. doi: 10.1038/s41467-026-71911-0 (PMC13260448; doi:10.1038/s41467-026-71911-0)
Supplement: Supplementary file 3 — Source Data [file 41467_2026_71911_MOESM3_ESM.xlsx]

## Sheet: Figure 1a
	Voltage (V)	Electrical field (kV·cm-1)	-50	Electrical field (kV·cm-1)	27	Electrical field (kV·cm-1)	45	Electrical field (kV·cm-1)	70	Electrical field (kV·cm-1)	200
	6.86193	0.734296	-26.3856	0.805806	-1.07537	0.813735	-0.656356	0.842619	-0.437711	0.80725	-0.446906
	17.9054	2.01125	-25.9747	2.07198	-0.335313	2.07765	-0.23464	2.0988	-0.140995	2.06265	-0.346168
	28.7585	3.27373	-25.4379	3.31565	0.399559	3.34176	0.179342	3.36967	0.156597	3.37714	-0.244159
	39.9881	4.59001	-24.6477	4.60466	1.16908	4.61393	0.592666	4.64027	0.450494	4.64802	-0.143721
	50.6936	5.86322	-23.372	5.89295	1.98074	5.8683	1.00196	5.89627	0.741777	5.91113	-0.0427361
	61.5213	7.14149	-20.3356	7.17221	2.90952	7.1562	1.40605	7.17675	1.03355	7.19705	0.056638
	72.5456	8.43694	-15.9984	8.47663	4.16959	8.4429	1.81723	8.46487	1.32479	8.43956	0.155807
	83.6531	9.68269	-11.9676	9.75069	6.70727	9.73321	2.23156	9.7498	1.62082	9.72678	0.25791
	94.7432	10.9628	-5.33297	11.0273	10.8742	11.03	2.64762	11.0559	1.91744	11.0195	0.358868
	105.836	12.2603	4.41251	12.3112	14.7482	12.2975	3.06534	12.3231	2.20958	12.284	0.460753
	116.743	13.5423	12.7304	13.557	17.1909	13.5714	3.47966	13.5911	2.50145	13.5977	0.563341
	127.696	14.8476	16.6372	14.841	18.7447	14.8418	3.90212	14.8707	2.79061	14.8732	0.663831
	138.634	16.1143	18.7173	16.125	19.755	16.0957	4.3262	16.1219	3.07739	16.1425	0.765445
	149.412	17.3586	20.6542	17.3938	20.4595	17.3788	4.75284	17.4025	3.36407	17.4231	0.865612
	160.468	18.653	21.448	18.7037	20.9942	18.6659	5.19706	18.6952	3.65125	18.6626	0.965099
	171.592	19.9028	21.9632	19.9768	21.4173	19.9693	5.65279	19.9831	3.94449	19.9536	1.06773
	182.732	21.1845	22.3594	21.2441	21.7724	21.2571	6.1247	21.2869	4.23832	21.2525	1.16951
	193.821	22.4639	22.696	22.5172	22.0788	22.5265	6.61071	22.5506	4.52935	22.516	1.27154
	204.692	23.7331	22.9935	23.7712	22.3482	23.7971	7.10638	23.8234	4.82287	23.8303	1.37463
	215.634	25.0443	23.2671	25.0588	22.595	25.0687	7.62838	25.0959	5.11359	25.1006	1.47622
	226.512	26.3229	23.5232	26.344	22.8207	26.3247	8.17315	26.3454	5.40137	26.3655	1.57853
	237.372	27.5887	23.7554	27.6199	23.0298	27.6061	8.75218	27.6315	5.69047	27.6505	1.67887
	248.475	28.882	23.9677	28.9301	23.2261	28.9002	9.38626	28.9214	5.98139	28.8979	1.77889
	259.527	30.1308	24.1734	30.2063	23.4089	30.1928	10.0722	30.214	6.27803	30.1859	1.88211
	270.61	31.4039	24.3664	31.4599	23.5823	31.4827	10.8463	31.5055	6.57493	31.4692	1.98393
	281.794	32.6992	24.5417	32.746	23.7468	32.7521	11.6937	32.7772	6.86826	32.7382	2.08623
	292.719	33.9692	24.9237	33.9927	23.9031	34.0248	12.5816	34.0455	7.16444	34.0591	2.18933
	303.66	35.2723	25.3418	35.2873	24.0549	35.2989	13.5151	35.3227	7.45896	35.3303	2.29073
	314.445	36.5444	25.5346	36.5675	24.2003	36.548	14.4459	36.57	7.75156	36.5861	2.39282
	325.318	37.8149	25.6761	37.8502	24.3411	37.8449	15.352	37.8644	8.04778	37.8755	2.49404
	336.464	39.1088	25.8411	39.1556	24.4779	39.126	16.2156	39.1537	8.34111	39.1294	2.59389
	347.527	40.3544	26.0033	40.4257	24.6091	40.4154	16.9971	40.4332	8.6393	40.4074	2.6965
	358.54	41.6346	26.133	41.691	24.7367	41.7062	17.7129	41.7359	8.94375	41.6997	2.79904
	369.698	42.9305	26.2576	42.9783	24.8593	42.9774	18.3557	43.0033	9.24352	42.9614	2.90141
	380.62	44.1987	26.3984	44.2231	24.9777	44.2552	18.9136	44.2737	9.54464	44.2866	3.00489
	391.587	45.4977	26.544	45.5048	25.0947	45.5189	19.4159	45.5431	9.84381	45.5517	3.10716
	402.439	46.7778	26.6674	46.7947	25.2081	46.7757	19.8616	46.7964	10.14	46.8156	3.20983
	413.324	48.0503	26.7814	48.0797	25.3191	48.0626	20.2602	48.091	10.4407	48.1075	3.311
	424.392	49.3391	26.8923	49.3868	25.4277	49.3516	20.6258	49.3775	10.7403	49.3534	3.41059
	435.383	50.5883	27.0025	50.65	25.5327	50.6378	20.956	50.6561	11.0436	50.6327	3.51298
	446.509	51.8635	27.1223	51.9146	25.6364	51.9312	21.263	51.9591	11.3511	51.9226	3.61518
	457.671	53.1546	27.2383	53.1992	25.7372	53.2041	21.5479	53.2303	11.6537	53.1927	3.71723
	468.572	54.4217	27.3465	54.4451	25.8351	54.4731	21.8066	54.5007	11.9571	54.5112	3.82016
	479.466	55.7229	27.4668	55.7291	25.9322	55.742	22.0489	55.7661	12.2582	55.7749	3.92134
	490.354	57.0043	27.6631	57.0203	26.0273	56.9987	22.2747	57.0257	12.5553	57.0481	4.0232
	501.301	58.2776	27.8417	58.3035	26.1213	58.2905	22.4865	58.3114	12.8552	58.3392	4.12412
	512.314	59.5642	27.9645	59.6139	26.2139	59.5772	22.6884	59.6045	13.1519	59.5771	4.22379
	523.305	60.8125	28.1718	60.8768	26.3035	60.8651	22.8789	60.8858	13.4505	60.8553	4.32595
	534.464	62.0897	28.3559	62.1442	26.393	62.16	23.0621	62.1867	13.7542	62.1556	4.42796
	545.63	63.3845	28.4627	63.4271	26.4809	63.4295	23.2366	63.4554	14.0502	63.4239	4.53003
	556.56	64.6502	28.6037	64.6724	26.5668	64.7012	23.4008	64.7277	14.3432	64.736	4.63254
	567.437	65.9581	28.73	65.9629	26.6531	65.9692	23.5593	66.0056	14.6344	66.0107	4.7332
	578.308	67.2387	28.8084	67.2553	26.738	67.2334	23.7099	67.2532	14.9206	67.2752	4.8347
	589.262	68.5242	28.8848	68.5376	26.8217	68.5157	23.8544	68.5435	15.2071	68.5654	4.93519
	600.307	69.7949	28.9773	69.8381	26.9042	69.8025	23.9969	69.8263	15.4904	69.8081	5.03528
	611.299	71.043	29.0675	71.1066	26.9836	71.0918	24.1317	71.1097	15.7706	71.088	5.13664
	622.454	72.3204	29.1434	72.3743	27.0622	72.3877	24.2632	72.4145	16.0496	72.3804	5.23699
	633.547	73.6107	29.2436	73.6564	27.1399	73.6571	24.392	73.6809	16.3231	73.6504	5.33871
	644.476	74.8733	29.3367	74.8959	27.2161	74.9209	24.514	74.9416	16.5924	74.9589	5.44085
	655.388	76.1853	29.408	76.1854	27.2924	76.1983	24.634	76.2213	16.8561	76.2343	5.54093
	666.274	77.464	29.4786	77.4812	27.3674	77.4508	24.7499	77.4802	17.1124	77.4977	5.6416
	677.152	78.7352	29.5473	78.758	27.4417	78.7384	24.8623	78.7596	17.3666	78.7843	5.74136
	688.184	80.017	29.6299	80.0588	27.5156	80.0282	24.9741	80.0485	17.6165	80.0269	5.84074
	699.24	81.2693	29.706	81.3248	27.5871	81.3143	25.0814	81.3323	17.8609	81.3148	5.94156
	710.363	82.5442	29.7649	82.5957	27.6577	82.6147	25.187	82.6342	18.1025	82.6013	6.04148
	721.463	83.8366	29.8414	83.8779	27.7276	83.8767	25.2912	83.903	18.3376	83.8679	6.14286
	732.36	85.1042	29.9183	85.1172	27.7962	85.1477	25.3908	85.1678	18.5681	85.1802	6.24442
	743.315	86.416	29.9851	86.4099	27.865	86.423	25.4891	86.4485	18.7925	86.4595	6.3436
	754.265	87.6919	30.0529	87.702	27.9329	87.6815	25.5847	87.701	19.0094	87.7255	6.44371
	765.044	88.9589	30.1118	88.9793	28	88.9601	25.6789	88.9834	19.2232	89.0105	6.54358
	776.134	90.2522	30.1686	90.2874	28.0667	90.2504	25.7731	90.2722	19.4321	90.2481	6.64299
	787.143	91.4985	30.2233	91.5554	28.1314	91.5404	25.8635	91.5541	19.6359	91.5402	6.74301
	798.316	92.7783	30.2755	92.8208	28.1954	92.8364	25.9531	92.859	19.8367	92.8299	6.84235
	809.358	94.0657	30.3685	94.0962	28.2587	94.1015	26.0419	94.1212	20.0317	94.0912	6.94309
	820.293	95.3345	30.4668	95.3473	28.3209	95.3756	26.1273	95.3953	20.2215	95.4112	7.04343
	831.286	96.6523	30.5268	96.6406	28.3836	96.649	26.2123	96.6767	20.4054	96.6896	7.1419
	842.178	97.9271	30.5821	97.9333	28.4452	97.9133	26.2962	97.929	20.5834	97.9506	7.24132
	853.053	99.1932	30.6336	99.2078	28.5059	99.1899	26.3785	99.2128	20.7595	99.2423	7.34216
	864.149	100.487	30.7074	100.516	28.5663	100.475	26.4605	100.5	20.9311	100.48	7.44267
	875.119	101.734	30.7806	101.786	28.6252	101.77	26.5405	101.788	21.0995	101.768	7.54271
	886.273	103.011	30.8327	103.049	28.6837	103.066	26.6192	103.087	21.2636	103.054	7.64069
	897.387	104.295	30.8864	104.328	28.7414	104.331	26.6968	104.351	21.4234	104.328	7.73969
	908.336	105.561	30.935	105.576	28.7987	105.606	26.7728	105.622	21.5802	105.641	7.83983
	919.257	106.871	30.9801	106.867	28.8571	106.879	26.8483	106.902	21.7322	106.917	7.93803
	930.065	108.147	31.0258	108.155	28.9152	108.128	26.922	108.146	21.8803	108.17	8.03716
	940.969	109.419	31.08	109.428	28.9725	109.418	26.9946	109.434	22.0256	109.467	8.13512
	952.058	110.71	31.133	110.742	29.0292	110.709	27.0676	110.726	22.1678	110.71	8.23257
	963.133	111.964	31.1767	112.004	29.0844	111.999	27.1389	112.009	22.3084	111.995	8.33145
	974.176	113.23	31.2231	113.274	29.1388	113.288	27.2089	113.309	22.4458	113.279	8.42841
	985.267	114.525	31.2687	114.554	29.1924	114.555	27.2784	114.577	22.5799	114.552	8.52667
	996.245	115.794	31.3109	115.804	29.2456	115.833	27.3471	115.85	22.7124	115.869	8.62584
	1007.2	117.099	31.3774	117.092	29.2991	117.101	27.4154	117.121	22.8404	117.14	8.72245
	1018.01	118.378	31.4432	118.375	29.3522	118.354	27.4819	118.374	22.9647	118.397	8.82017
	1028.91	119.644	31.4835	119.66	29.4049	119.642	27.5473	119.661	23.0884	119.69	8.91736
	1039.98	120.938	31.5362	120.968	29.457	120.938	27.6133	120.949	23.2108	120.936	9.01392
	1051.03	122.181	31.6062	122.235	29.5085	122.221	27.6783	122.229	23.3316	122.217	9.11214
	1062.12	123.462	31.6625	123.492	29.5598	123.511	27.7424	123.529	23.4498	123.507	9.20855
	1073.27	124.75	31.7024	124.781	29.6096	124.786	27.8057	124.801	23.565	124.78	9.30561
	1084.16	126.019	31.7425	126.031	29.6588	126.057	27.8675	126.074	23.679	126.092	9.40379
	1095.1	127.323	31.791	127.314	29.7084	127.32	27.9295	127.342	23.7907	127.364	9.49974
	1095.62	127.402	31.8146	127.403	29.7208	127.381	27.9429	127.388	23.8102	127.416	9.51547
	1084.58	126.117	31.7998	126.129	29.6942	126.116	27.9055	126.123	23.7344	126.156	9.45523
	1073.64	124.851	31.7797	124.88	29.6648	124.841	27.8663	124.856	23.6511	124.84	9.39053
	1062.65	123.536	31.7569	123.59	29.6337	123.574	27.8251	123.574	23.5649	123.563	9.31719
	1051.81	122.255	31.7325	122.3	29.6018	122.319	27.783	122.323	23.477	122.3	9.24203
	1041.01	120.999	31.7079	121.027	29.5688	121.032	27.7402	121.04	23.3865	121.02	9.16753
	1029.86	119.707	31.6823	119.712	29.5348	119.743	27.6948	119.75	23.2923	119.77	9.09182
	1018.84	118.45	31.656	118.448	29.5008	118.452	27.6486	118.464	23.1936	118.481	9.01278
	1007.68	117.181	31.6289	117.183	29.4663	117.16	27.6009	117.162	23.0917	117.193	8.93462
	996.615	115.89	31.6004	115.908	29.4311	115.891	27.5522	115.892	22.9883	115.93	8.85508
	985.721	114.628	31.5719	114.655	29.3954	114.619	27.5041	114.622	22.8823	114.611	8.77426
	974.698	113.315	31.5427	113.361	29.3588	113.349	27.4557	113.352	22.7739	113.341	8.6949
	963.915	112.043	31.5125	112.078	29.3221	112.091	27.408	112.1	22.6635	112.074	8.61406
	953.025	110.774	31.4827	110.802	29.2851	110.81	27.3595	110.81	22.5505	110.787	8.53427
	941.942	109.483	31.4521	109.49	29.247	109.514	27.3077	109.519	22.4342	109.545	8.45402
	930.938	108.228	31.4212	108.221	29.2085	108.228	27.255	108.236	22.3122	108.26	8.37044
	919.784	106.959	31.3901	106.959	29.17	106.934	27.201	106.943	22.1864	106.968	8.2879
	908.685	105.667	31.3581	105.679	29.1311	105.662	27.1458	105.669	22.0585	105.701	8.20449
	897.765	104.398	31.3262	104.429	29.0914	104.396	27.0909	104.396	21.9274	104.383	8.11961
	886.831	103.095	31.2938	103.14	29.0509	103.121	27.0341	103.124	21.7937	103.115	8.03591
	875.997	101.815	31.2606	101.85	29.0103	101.868	26.9771	101.872	21.6577	101.85	7.95164
	865.055	100.545	31.2278	100.579	28.9692	100.576	26.9198	100.583	21.518	100.561	7.86831
	854.02	99.2503	31.1948	99.2688	28.9273	99.2885	26.8599	99.2927	21.3733	99.3129	7.78444
	843.032	98	31.1616	98.0001	28.8855	98.0085	26.7993	98.013	21.2215	98.0424	7.6976
	831.87	96.7301	31.128	96.7349	28.8431	96.7085	26.7369	96.707	21.065	96.7438	7.61176
	820.729	95.4291	31.0935	95.4473	28.8003	95.4313	26.6732	95.4338	20.906	95.4687	7.52517
	809.731	94.1603	31.059	94.1968	28.757	94.1541	26.6101	94.1658	20.7425	94.1549	7.43771
	798.835	92.8552	31.024	92.9105	28.7126	92.898	26.5454	92.8963	20.5757	92.8812	7.35169
	788.029	91.5725	30.9883	91.6232	28.668	91.6365	26.4798	91.6398	20.4049	91.6181	7.26427
	777.118	90.3074	30.9532	90.3405	28.6226	90.346	26.4135	90.3499	20.2273	90.3336	7.17715
	766.005	89.0154	30.9174	89.0343	28.5769	89.0536	26.3451	89.0618	20.0463	89.0861	7.09103
	755.057	87.7783	30.8814	87.7729	28.5316	87.7765	26.2759	87.786	19.857	87.8103	7.00251
	743.843	86.4926	30.8456	86.4994	28.4855	86.4747	26.2037	86.4753	19.6606	86.5118	6.9142
	732.791	85.201	30.8089	85.2179	28.4392	85.2021	26.1298	85.2025	19.4617	85.2435	6.82506
	721.9	83.9377	30.7721	83.9684	28.3926	83.9345	26.0564	83.9373	19.2558	83.9283	6.73451
	710.898	82.6273	30.7348	82.6894	28.3449	82.6657	25.9807	82.6721	19.0464	82.6593	6.64618
	700.042	81.3463	30.6968	81.3957	28.297	81.4084	25.9038	81.4159	18.8325	81.3941	6.5571
	689.144	80.0787	30.6591	80.1179	28.2481	80.1187	25.8254	80.1175	18.6107	80.1055	6.46776
	678.119	78.786	30.6206	78.8088	28.1987	78.8318	25.7442	78.8318	18.3855	78.8635	6.37932
	667.103	77.5427	30.5821	77.5415	28.1497	77.5502	25.6616	77.5566	18.1513	77.5847	6.28863
	655.896	76.2653	30.5435	76.2781	28.0999	76.2512	25.5751	76.2489	17.9081	76.2855	6.1981
	644.787	74.9714	30.5038	74.9979	28.0495	74.9795	25.4867	74.9755	17.6623	75.0166	6.10688
	633.921	73.7135	30.4639	73.7514	27.9985	73.7139	25.3979	73.7173	17.4101	73.7065	6.01491
	623.022	72.4006	30.4234	72.4646	27.9465	72.4465	25.3054	72.4432	17.1564	72.4362	5.92449
	612.143	71.1209	30.3823	71.1742	27.8943	71.1827	25.2113	71.1903	16.8982	71.1697	5.83284
	601.203	69.8532	30.3417	69.8954	27.841	69.8975	25.1145	69.8965	16.6318	69.8785	5.74149
	590.153	68.5656	30.3008	68.5937	27.787	68.618	25.013	68.6156	16.3639	68.6429	5.65146
	579.173	67.3155	30.2598	67.3215	27.7335	67.3266	24.9091	67.3268	16.0878	67.3601	5.55932
	567.994	66.0339	30.2186	66.0462	27.6786	66.0241	24.7995	66.0219	15.8033	66.0587	5.46663
	556.9	64.7492	30.1762	64.7749	27.6229	64.7562	24.6855	64.7609	15.5196	64.7938	5.37332
	546.004	63.481	30.1337	63.5307	27.5667	63.4907	24.5699	63.4861	15.2329	63.4782	5.2793
	535.025	62.173	30.0904	62.2365	27.5091	62.2165	24.4483	62.211	14.9453	62.2097	5.18726
	524.164	60.892	30.0462	60.939	27.4509	60.9567	24.3231	60.9551	14.6568	60.9433	5.09418
	513.289	59.6305	30.0024	59.6671	27.3916	59.6737	24.192	59.6713	14.3629	59.6557	5.00108
	502.188	58.3393	29.9577	58.3666	27.3309	58.386	24.0509	58.3859	14.0675	58.4153	4.90819
	491.151	57.0828	29.9128	57.0926	27.271	57.0974	23.9061	57.0998	13.77	57.1259	4.81438
	479.972	55.8022	29.8678	55.8164	27.21	55.7932	23.7503	55.7902	13.4693	55.8297	4.72093
	468.949	54.5205	29.8214	54.5464	27.1478	54.5313	23.5848	54.5278	13.1686	54.5651	4.62591
	457.998	53.2526	29.7748	53.2997	27.0848	53.2574	23.4135	53.2582	12.8674	53.2508	4.53025
	447.024	51.942	29.7271	52.0118	27.0196	51.9875	23.227	51.9814	12.5677	51.9729	4.43624
	436.205	50.6627	29.6784	50.7168	26.9538	50.7327	23.0293	50.7265	12.2689	50.7122	4.34153
	425.366	49.4002	29.6298	49.4443	26.8865	49.4453	22.8161	49.442	11.9679	49.4344	4.24695
	414.268	48.1055	29.5803	48.1327	26.8176	48.1545	22.5789	48.1567	11.6667	48.1857	4.15268
	403.207	46.857	29.5304	46.8672	26.7494	46.8733	22.3245	46.8687	11.3638	46.8966	4.05743
	392.019	45.5771	29.4801	45.6015	26.6796	45.5708	22.0391	45.5656	11.0606	45.6048	3.96267
	381.015	44.2923	29.4282	44.3218	26.6079	44.3054	21.7166	44.3042	10.7599	44.3416	3.86645
	370.129	43.0231	29.3761	43.0726	26.5349	43.0302	21.3639	43.0322	10.4585	43.0286	3.76937
	359.113	41.7135	29.3226	41.7833	26.459	41.7637	20.9562	41.7584	10.1609	41.7492	3.67379
	348.289	40.4378	29.2676	40.4965	26.3822	40.5024	20.4918	40.5067	9.8652	40.4852	3.57766
	337.365	39.1735	29.2126	39.2212	26.3029	39.2202	19.9521	39.2169	9.56635	39.2029	3.48136
	326.307	37.877	29.1561	37.908	26.221	37.9254	19.3014	37.9255	9.26948	37.961	3.38581
	315.277	36.6242	29.099	36.6349	26.1394	36.6412	18.5505	36.6434	8.9727	36.6708	3.2894
	304.125	35.3544	29.0413	35.3748	26.0552	35.3435	17.6778	35.3503	8.67486	35.3891	3.19301
	293.026	34.0604	28.9813	34.0995	25.9681	34.0727	16.6944	34.0713	8.37889	34.114	3.09523
	282.126	32.7932	28.9205	32.8455	25.8782	32.8068	15.6517	32.8079	8.08379	32.7985	2.99668
	271.149	31.4807	28.8577	31.5534	25.7838	31.53	14.5615	31.5318	7.79298	31.5254	2.90021
	260.402	30.2075	28.7928	30.2684	25.6871	30.2778	13.4897	30.2791	7.5027	30.2647	2.80294
	249.404	28.943	28.7275	28.9888	25.5864	28.9863	12.4756	28.9897	7.20981	28.972	2.70574
	238.332	27.6433	28.66	27.6797	25.4805	27.6982	11.5277	27.6938	6.91891	27.7272	2.60917
	227.329	26.4	28.591	26.4115	25.3722	26.417	10.6977	26.4182	6.62493	26.4447	2.50989
	216.186	25.1207	28.5207	25.1455	25.2596	25.1177	9.96926	25.1148	6.33244	25.1595	2.41238
	205.109	23.8348	28.4471	23.8681	25.1413	23.848	9.31837	23.8471	6.04375	23.8843	2.31433
	194.153	22.5618	28.3715	22.6174	25.0156	22.5738	8.7329	22.579	5.75214	22.567	2.21459
	183.228	21.2616	28.2927	21.3341	24.88	21.3117	8.17925	21.309	5.46534	21.3034	2.1175
	172.436	19.9774	28.21	20.0418	24.7364	20.0507	7.66341	20.0489	5.1799	20.0413	2.01909
	161.452	18.709	28.1254	18.7592	24.5806	18.761	7.17193	18.7564	4.89095	18.7467	1.92052
	150.346	17.4137	28.0367	17.449	24.4096	17.4674	6.68699	17.4713	4.60356	17.4984	1.82321
	139.391	16.1663	27.9445	16.1883	24.2243	16.1967	6.22291	16.1905	4.31275	16.2152	1.72381
	128.231	14.8928	27.8486	14.9149	24.0172	14.8919	5.77063	14.8865	4.02337	14.926	1.62596
	117.113	13.6035	27.7461	13.6399	23.7801	13.6244	5.32974	13.6175	3.73696	13.6591	1.52734
	106.237	12.333	27.6383	12.3829	23.4991	12.3535	4.90265	12.3465	3.44748	12.3437	1.42656
	95.2741	11.0269	27.5225	11.1069	23.1445	11.0818	4.47688	11.0836	3.16154	11.0755	1.32831
	84.3983	9.7484	27.3974	9.80848	22.6773	9.82649	4.06119	9.81914	2.87549	9.80649	1.22912
	73.508	8.47774	27.2649	8.5259	21.9733	8.53355	3.64859	8.52948	2.58551	8.51561	1.12994
	62.4286	7.18909	27.1218	7.21964	20.7302	7.24972	3.22842	7.23962	2.29554	7.27953	1.03171
	51.4694	5.93996	26.9667	5.94103	18.1623	5.96735	2.81504	5.97002	2.00153	5.99181	0.931488
	40.2231	4.66017	26.7942	4.64905	12.7529	4.66474	2.40074	4.66294	1.70827	4.70058	0.832772
	29.1592	3.36768	26.5961	3.38899	6.40434	3.39731	1.9872	3.38969	1.41729	3.43226	0.733487
	18.3035	2.10783	26.3712	2.1614	3.04084	2.12682	1.57827	2.12298	1.12229	2.11975	0.632177
	7.44795	0.809769	26.1084	0.881666	1.96026	0.866951	1.1613	0.864568	0.830639	0.85893	0.533188
	-3.35427	-0.468906	25.7908	-0.406288	1.17089	-0.390346	0.744827	-0.391675	0.540803	-0.40834	0.433923
	-14.3144	-1.73904	25.4019	-1.68487	0.423358	-1.67796	0.329543	-1.68633	0.245514	-1.69575	0.334359
	-25.3237	-3.02284	24.8985	-2.98875	-0.329423	-2.96001	-0.0836668	-2.96814	-0.0487114	-2.93345	0.235087
	-36.5642	-4.27798	24.2151	-4.25598	-1.09515	-4.24902	-0.499308	-4.24656	-0.344503	-4.22128	0.134248
	-47.6187	-5.559	23.1091	-5.52981	-1.90893	-5.55075	-0.915363	-5.55014	-0.641736	-5.51352	0.0339279
	-58.6935	-6.85609	20.4367	-6.80205	-2.81936	-6.82344	-1.32103	-6.82193	-0.932629	-6.78619	-0.0660999
	-69.5017	-8.1219	16.751	-8.04845	-4.02424	-8.07646	-1.7273	-8.0856	-1.22298	-8.09403	-0.167568
	-80.5466	-9.42199	13.8061	-9.3479	-6.40672	-9.35217	-2.13358	-9.35834	-1.51282	-9.3614	-0.268666
	-91.2954	-10.7202	10.0284	-10.6585	-10.3652	-10.6137	-2.53892	-10.6201	-1.80096	-10.6289	-0.371067
	-102.268	-11.998	3.07761	-11.9248	-14.2602	-11.8988	-2.95177	-11.9033	-2.09083	-11.921	-0.473778
	-113.341	-13.3195	-7.21937	-13.2166	-16.8395	-13.1883	-3.36717	-13.1838	-2.37897	-13.1617	-0.573433
	-124.35	-14.5226	-14.4702	-14.4853	-18.432	-14.4733	-3.79164	-14.4731	-2.67063	-14.4454	-0.673504
	-135.506	-15.7974	-17.353	-15.7544	-19.4617	-15.7781	-4.22309	-15.7802	-2.96513	-15.7347	-0.774099
	-146.536	-17.0741	-19.3882	-17.0244	-20.1751	-17.0427	-4.65311	-17.0492	-3.25225	-17.0019	-0.875518
	-157.456	-18.3288	-20.1949	-18.2721	-20.7044	-18.3073	-5.09269	-18.3075	-3.53888	-18.3175	-0.978998
	-168.516	-19.6445	-20.7404	-19.5669	-21.1276	-19.5793	-5.54059	-19.5855	-3.8267	-19.598	-1.0814
	-179.326	-20.9304	-21.1775	-20.8575	-21.4792	-20.8444	-6.0003	-20.8464	-4.11399	-20.8655	-1.18251
	-190.169	-22.1963	-21.5468	-22.1343	-21.7828	-22.1259	-6.47995	-22.1335	-4.40394	-22.1401	-1.28264
	-201.257	-23.483	-21.8721	-23.4397	-22.0501	-23.414	-6.97696	-23.4158	-4.69174	-23.386	-1.38179
	-212.282	-24.7388	-22.1647	-24.7064	-22.2876	-24.7048	-7.49984	-24.7016	-4.98415	-24.6778	-1.48219
	-223.505	-26.017	-22.4336	-25.9794	-22.5036	-26.0006	-8.05571	-26.0059	-5.27928	-25.9696	-1.58278
	-234.479	-27.3038	-22.6864	-27.2483	-22.7001	-27.2699	-8.64058	-27.2662	-5.56789	-27.2276	-1.68305
	-245.405	-28.5646	-22.9215	-28.5018	-22.8829	-28.5369	-9.26921	-28.5426	-5.85837	-28.5441	-1.78496
	-256.425	-29.8787	-23.1434	-29.7929	-23.0564	-29.811	-9.95219	-29.814	-6.14953	-29.823	-1.88632
	-267.219	-31.1526	-23.3534	-31.0794	-23.2197	-31.0688	-10.7079	-31.0702	-6.43991	-31.0861	-1.98675
	-278.128	-32.4184	-23.5507	-32.359	-23.3763	-32.3551	-11.5438	-32.3548	-6.73319	-32.3693	-2.08743
	-289.213	-33.711	-23.7411	-33.6654	-23.5269	-33.6452	-12.432	-33.6494	-7.02769	-33.6125	-2.1878
	-300.22	-34.9632	-23.9224	-34.9368	-23.6698	-34.9317	-13.3579	-34.9319	-7.32672	-34.9035	-2.28937
	-311.399	-36.2403	-24.0948	-36.2029	-23.8085	-36.2318	-14.2953	-36.2282	-7.62737	-36.1947	-2.39066
	-322.517	-37.527	-24.2616	-37.4758	-23.9423	-37.5022	-15.1996	-37.4967	-7.92483	-37.4613	-2.49206
	-333.385	-38.7905	-24.4212	-38.7308	-24.0698	-38.7705	-16.047	-38.7737	-8.22135	-38.7769	-2.594
	-344.365	-40.1044	-24.5764	-40.0218	-24.1948	-40.0442	-16.8177	-40.0457	-8.51722	-40.0467	-2.69556
	-355.109	-41.3805	-24.729	-41.3056	-24.3178	-41.2915	-17.5166	-41.2917	-8.815	-41.3091	-2.79724
	-366.083	-42.6461	-24.8817	-42.5823	-24.4384	-42.5814	-18.1507	-42.5847	-9.11572	-42.5981	-2.89774
	-377.173	-43.9462	-25.0327	-43.8931	-24.557	-43.8667	-18.7093	-43.8712	-9.41594	-43.8436	-2.99754
	-388.182	-45.1908	-25.1786	-45.1626	-24.6728	-45.1565	-19.211	-45.1555	-9.72107	-45.1288	-3.09851
	-399.34	-46.4657	-25.3195	-46.4271	-24.7871	-46.449	-19.6596	-46.455	-10.0265	-46.4131	-3.19942
	-410.366	-47.7603	-25.4554	-47.704	-24.8992	-47.7238	-20.0571	-47.7245	-10.3281	-47.687	-3.30046
	-421.362	-49.0256	-25.5872	-48.956	-25.0079	-48.9962	-20.4152	-48.9915	-10.6296	-49.0085	-3.40332
	-432.326	-50.3318	-25.7186	-50.2416	-25.1147	-50.261	-20.7375	-50.2688	-10.9275	-50.2722	-3.50534
	-443.057	-51.6124	-25.8529	-51.5257	-25.2202	-51.5171	-21.0343	-51.5164	-11.2279	-51.5295	-3.60625
	-454.003	-52.816	-26.1467	-52.8076	-25.3246	-52.8077	-21.3119	-52.8122	-11.534	-52.8185	-3.70608
	-465.126	-54.2445	-26.503	-54.1145	-25.4275	-54.0972	-21.5677	-54.0924	-11.8399	-54.0684	-3.80467
	-476.113	-55.4151	-26.678	-55.3804	-25.528	-55.3787	-21.807	-55.3733	-12.1474	-55.3484	-3.9053
	-487.294	-56.6978	-26.7693	-56.6579	-25.6283	-56.6745	-22.0339	-56.6796	-12.4556	-56.6437	-4.00627
	-498.329	-57.9867	-26.8671	-57.9335	-25.7282	-57.9535	-22.2471	-57.9506	-12.7593	-57.9102	-4.10602
	-509.274	-59.2597	-26.9758	-59.186	-25.825	-59.2248	-22.4481	-59.224	-13.0593	-59.236	-4.2063
	-520.261	-60.5603	-27.2236	-60.466	-25.9203	-60.4926	-22.6372	-60.4904	-13.3564	-60.4974	-4.30785
	-531.043	-61.841	-27.4653	-61.7587	-26.0183	-61.7435	-22.8175	-61.743	-13.6538	-61.7659	-4.40929
	-542.032	-63.1086	-27.5722	-63.0443	-26.1178	-63.0372	-22.9936	-63.0398	-13.9514	-63.0507	-4.50879
	-553.129	-64.4074	-27.6727	-64.3515	-26.2139	-64.3283	-23.1614	-64.3302	-14.2448	-64.2946	-4.60896
	-564.05	-65.6507	-27.787	-65.6151	-26.3064	-65.6032	-23.3243	-65.602	-14.5408	-65.5806	-4.71136
	-575.317	-66.9332	-27.9186	-66.8871	-26.3974	-66.9079	-23.4827	-66.9128	-14.8358	-66.875	-4.81229
	-586.343	-68.2231	-28.0246	-68.161	-26.4869	-68.1821	-23.6399	-68.1823	-15.1222	-68.145	-4.91196
	-597.198	-69.484	-28.1102	-69.4115	-26.5748	-69.4459	-23.7963	-69.4494	-15.407	-69.4537	-5.01372
	-608.212	-70.7928	-28.1953	-70.6964	-26.6639	-70.7131	-23.9379	-70.7192	-15.6838	-70.7254	-5.1133
	-618.991	-72.0744	-28.2819	-71.9891	-26.753	-71.9752	-24.0714	-71.9734	-15.9573	-71.9942	-5.21207
	-629.959	-73.3445	-28.3661	-73.2628	-26.8415	-73.2626	-24.2035	-73.2653	-16.2328	-73.276	-5.31113
	-641.041	-74.6285	-28.4921	-74.5689	-26.9307	-74.5431	-24.3354	-74.5476	-16.5025	-74.5185	-5.40834
	-651.989	-75.8777	-28.6369	-75.8372	-27.0179	-75.8288	-24.4647	-75.8315	-16.7707	-75.8015	-5.50697
	-663.166	-77.1528	-28.7826	-77.1047	-27.103	-77.1305	-24.5861	-77.1295	-17.0348	-77.0984	-5.60607
	-674.259	-78.4451	-28.907	-78.3845	-27.1869	-78.4024	-24.7032	-78.4005	-17.2909	-78.3678	-5.7082
	-685.121	-79.7068	-28.9826	-79.628	-27.2694	-79.6631	-24.8207	-79.6693	-17.5438	-79.6799	-5.81202
	-696.112	-81.0157	-29.055	-80.9184	-27.3504	-80.9332	-24.9349	-80.9407	-17.7917	-80.949	-5.91131
	-706.903	-82.2971	-29.1296	-82.2117	-27.4303	-82.195	-25.0442	-82.1895	-18.0348	-82.2152	-6.01003
	-717.838	-83.564	-29.2024	-83.4938	-27.5099	-83.4805	-25.1514	-83.4851	-18.2729	-83.5016	-6.10884
	-728.956	-84.8525	-29.2865	-84.791	-27.5889	-84.7643	-25.255	-84.7699	-18.5032	-84.7436	-6.20721
	-739.939	-86.1007	-29.3667	-86.064	-27.6667	-86.0505	-25.3568	-86.0464	-18.7325	-86.0299	-6.3076
	-751.167	-87.3848	-29.4332	-87.3316	-27.743	-87.3537	-25.4572	-87.3547	-18.9571	-87.3253	-6.4095
	-762.159	-88.6748	-29.5082	-88.6086	-27.8183	-88.6248	-25.5548	-88.63	-19.1733	-88.5921	-6.51429
	-773.093	-89.9352	-29.5785	-89.8528	-27.8927	-89.8877	-25.6518	-89.885	-19.3853	-89.907	-6.61816
	-784.103	-91.2423	-29.6466	-91.1451	-27.9665	-91.1642	-25.7462	-91.1657	-19.5875	-91.1778	-6.71633
	-794.867	-92.5243	-29.7396	-92.4357	-28.0395	-92.4179	-25.8382	-92.4206	-19.7838	-92.4404	-6.8132
	-805.778	-93.7878	-29.8262	-93.7093	-28.112	-93.7049	-25.9303	-93.7078	-19.9774	-93.724	-6.91111
	-816.871	-95.0811	-29.8863	-95.0193	-28.1858	-94.9858	-26.0202	-94.9915	-20.1663	-94.9655	-7.01153
	-827.896	-96.3364	-29.9493	-96.2895	-28.2585	-96.2811	-26.109	-96.2763	-20.3547	-96.2584	-7.11566
	-839.18	-97.6163	-30.0117	-97.562	-28.3289	-97.5897	-26.2001	-97.5865	-20.5389	-97.5564	-7.21835
	-850.11	-98.899	-30.0922	-98.8349	-28.3978	-98.852	-26.2893	-98.8469	-20.7173	-98.818	-7.31889
	-861.011	-100.167	-30.175	-100.085	-28.4652	-100.12	-26.3745	-100.12	-20.8928	-100.136	-7.41894
	-872.084	-101.476	-30.2403	-101.377	-28.5324	-101.393	-26.4571	-101.39	-21.061	-101.409	-7.52035
	-882.849	-102.762	-30.3489	-102.666	-28.5986	-102.656	-26.5367	-102.642	-21.2228	-102.677	-7.62216
	-893.749	-104.017	-30.4653	-103.942	-28.6645	-103.93	-26.6167	-103.935	-21.3838	-103.955	-7.72348
	-904.851	-105.314	-30.6386	-105.251	-28.731	-105.228	-26.6966	-105.224	-21.5405	-105.2	-7.82434
	-915.842	-106.563	-30.8216	-106.519	-28.7957	-106.507	-26.7755	-106.498	-21.6941	-106.491	-7.92359
	-927.095	-107.845	-30.9088	-107.784	-28.8592	-107.809	-26.8546	-107.806	-21.8453	-107.784	-8.02031
	-938.113	-109.132	-30.9719	-109.061	-28.9213	-109.074	-26.9326	-109.071	-21.9909	-109.046	-8.11896
	-949.028	-110.398	-31.0255	-110.312	-28.9814	-110.346	-27.0086	-110.344	-22.1361	-110.362	-8.2203
	-960.02	-111.711	-31.1083	-111.601	-29.0411	-111.62	-27.0837	-111.623	-22.2789	-111.639	-8.31796
	-970.736	-112.983	-31.1893	-112.888	-29.0995	-112.87	-27.1578	-112.867	-22.4157	-112.895	-8.41382
	-981.681	-114.253	-31.2494	-114.166	-29.1575	-114.159	-27.2315	-114.154	-22.5494	-114.179	-8.50893
	-992.868	-115.543	-31.3209	-115.476	-29.2159	-115.45	-27.3042	-115.441	-22.683	-115.425	-8.603
	-1003.83	-116.796	-31.3831	-116.746	-29.273	-116.733	-27.3758	-116.725	-22.8162	-116.714	-8.69892
	-1014.96	-118.067	-31.4342	-118.008	-29.3291	-118.032	-27.4473	-118.031	-22.9454	-118.003	-8.7955
	-1026.01	-119.359	-31.4876	-119.283	-29.3845	-119.3	-27.5175	-119.297	-23.073	-119.272	-8.89172
	-1036.95	-120.626	-31.5394	-120.536	-29.4393	-120.573	-27.5868	-120.565	-23.1994	-120.588	-8.99053
	-1047.98	-121.933	-31.5927	-121.828	-29.4939	-121.843	-27.6551	-121.839	-23.3189	-121.862	-9.08877
	-1058.66	-123.206	-31.6459	-123.111	-29.5473	-123.096	-27.722	-123.086	-23.4338	-123.119	-9.18578
	-1069.63	-124.48	-31.694	-124.391	-29.6004	-124.385	-27.7907	-124.383	-23.5487	-124.405	-9.29452
	-1080.78	-125.771	-31.7426	-125.704	-29.6537	-125.678	-27.8589	-125.67	-23.6677	-125.655	-9.40475
	-1091.73	-127.018	-31.7912	-126.967	-29.7059	-126.96	-27.9247	-126.951	-23.787	-126.941	-9.5027
	-1092.66	-127.099	-31.8146	-127.031	-29.7208	-127.059	-27.9429	-127.042	-23.8102	-127.018	-9.51547
	-1081.68	-125.832	-31.8091	-125.76	-29.6966	-125.774	-27.9099	-125.762	-23.7353	-125.736	-9.44415
	-1070.55	-124.538	-31.7973	-124.449	-29.6693	-124.481	-27.8736	-124.468	-23.6535	-124.485	-9.3733
	-1059.59	-123.286	-31.7839	-123.175	-29.6414	-123.195	-27.8351	-123.176	-23.5677	-123.201	-9.30238
	-1048.37	-122.014	-31.77	-121.916	-29.6124	-121.902	-27.7953	-121.883	-23.4785	-121.916	-9.22992
	-1037.35	-120.728	-31.755	-120.637	-29.5828	-120.63	-27.7551	-120.614	-23.3884	-120.636	-9.15678
	-1026.44	-119.455	-31.7389	-119.392	-29.5527	-119.359	-27.7129	-119.342	-23.2956	-119.325	-9.07943
	-1015.41	-118.146	-31.722	-118.096	-29.5214	-118.084	-27.6698	-118.065	-23.2014	-118.056	-9.0015
	-1004.74	-116.872	-31.7044	-116.809	-29.4893	-116.838	-27.6262	-116.82	-23.1041	-116.799	-8.92417
	-993.745	-115.599	-31.6859	-115.53	-29.4562	-115.549	-27.5806	-115.527	-23.0018	-115.509	-8.84541
	-982.617	-114.311	-31.6664	-114.225	-29.4221	-114.259	-27.5342	-114.239	-22.8975	-114.259	-8.76765
	-971.678	-113.057	-31.6463	-112.957	-29.3876	-112.971	-27.4865	-112.957	-22.7891	-112.976	-8.68887
	-960.472	-111.784	-31.626	-111.693	-29.3522	-111.679	-27.4374	-111.652	-22.677	-111.691	-8.60935
	-949.454	-110.498	-31.6048	-110.409	-29.3168	-110.406	-27.3883	-110.393	-22.5647	-110.421	-8.53096
	-938.554	-109.226	-31.5833	-109.163	-29.2815	-109.135	-27.3378	-109.119	-22.4484	-109.103	-8.44917
	-927.5	-107.921	-31.5612	-107.873	-29.245	-107.866	-27.2866	-107.846	-22.3299	-107.831	-8.36644
	-916.753	-106.643	-31.5384	-106.585	-29.2077	-106.611	-27.2352	-106.592	-22.2091	-106.57	-8.28469
	-905.771	-105.377	-31.5161	-105.303	-29.1693	-105.319	-27.1817	-105.305	-22.0819	-105.281	-8.2019
	-894.678	-104.081	-31.4935	-103.995	-29.1306	-104.03	-27.1273	-104.01	-21.9524	-104.04	-8.12025
	-883.756	-102.836	-31.4703	-102.73	-29.0917	-102.747	-27.0715	-102.73	-21.8179	-102.756	-8.03778
	-872.471	-101.557	-31.4471	-101.467	-29.0521	-101.449	-27.0145	-101.429	-21.6785	-101.462	-7.95371
	-861.469	-100.266	-31.4231	-100.185	-29.0127	-100.183	-26.9577	-100.159	-21.5384	-100.19	-7.87013
	-850.596	-99.0008	-31.3989	-98.9332	-28.9732	-98.9072	-26.8992	-98.8852	-21.3929	-98.8768	-7.78445
	-839.603	-97.6999	-31.3742	-97.651	-28.9325	-97.6399	-26.8399	-97.6189	-21.2447	-97.6104	-7.6984
	-828.821	-96.4168	-31.3488	-96.3573	-28.8911	-96.3809	-26.7802	-96.3659	-21.0941	-96.344	-7.61346
	-817.771	-95.1446	-31.3235	-95.071	-28.8489	-95.0891	-26.7184	-95.0709	-20.9361	-95.0508	-7.52772
	-806.652	-93.8528	-31.2978	-93.7666	-28.806	-93.802	-26.6558	-93.7799	-20.7739	-93.8065	-7.44318
	-795.774	-92.6028	-31.2719	-92.5012	-28.7631	-92.5197	-26.5916	-92.504	-20.6054	-92.5237	-7.35805
	-784.523	-91.324	-31.2459	-91.2317	-28.7194	-91.2147	-26.5257	-91.1977	-20.4306	-91.2329	-7.27111
	-773.474	-90.0338	-31.219	-89.9542	-28.6757	-89.9502	-26.4594	-89.9262	-20.253	-89.9593	-7.18374
	-762.629	-88.7704	-31.1921	-88.7077	-28.6323	-88.6781	-26.3919	-88.6618	-20.0716	-88.6454	-7.09584
	-751.611	-87.465	-31.165	-87.4181	-28.5881	-87.4103	-26.3237	-87.386	-19.8857	-87.3805	-7.00803
	-740.84	-86.1794	-31.137	-86.1268	-28.5429	-86.1511	-26.254	-86.1312	-19.6944	-86.1133	-6.91987
	-729.865	-84.9121	-31.1093	-84.844	-28.4968	-84.8631	-26.1822	-84.8377	-19.4956	-84.8249	-6.8314
	-718.733	-83.6245	-31.0809	-83.5465	-28.45	-83.5767	-26.1088	-83.5582	-19.2913	-83.5826	-6.74444
	-707.848	-82.3725	-31.0525	-82.2778	-28.4031	-82.2931	-26.0329	-82.2686	-19.0776	-82.2984	-6.65688
	-696.619	-81.0963	-31.0241	-81.0072	-28.3556	-80.9929	-25.9549	-80.9661	-18.8579	-81.0053	-6.5677
	-685.561	-79.8056	-30.9948	-79.7281	-28.3081	-79.7196	-25.8762	-79.6974	-18.6359	-79.7305	-6.47841
	-674.745	-78.5446	-30.9655	-78.4837	-28.2609	-78.455	-25.796	-78.435	-18.4083	-78.4223	-6.38833
	-663.661	-77.2351	-30.9358	-77.1928	-28.2125	-77.1814	-25.7146	-77.1575	-18.1776	-77.1548	-6.29834
	-652.935	-75.9543	-30.9052	-75.9001	-28.1628	-75.9294	-25.6314	-75.9001	-17.9401	-75.8868	-6.20835
	-641.925	-74.6785	-30.8747	-74.6177	-28.1125	-74.6387	-25.5447	-74.6148	-17.6941	-74.6051	-6.11801
	-630.899	-73.392	-30.8437	-73.3211	-28.0613	-73.353	-25.4555	-73.3321	-17.4423	-73.3605	-6.02878
	-619.896	-72.1434	-30.8125	-72.0562	-28.0099	-72.0678	-25.3631	-72.052	-17.1837	-72.0727	-5.93864
	-608.632	-70.866	-30.7814	-70.7896	-27.9578	-70.769	-25.2678	-70.741	-16.9181	-70.7806	-5.84748
	-597.646	-69.585	-30.7491	-69.5074	-27.9055	-69.4995	-25.1703	-69.4762	-16.6506	-69.5126	-5.75682
	-586.825	-68.3215	-30.7167	-68.2617	-27.8538	-68.2366	-25.0698	-68.2119	-16.3798	-68.2044	-5.66483
	-575.749	-67.0089	-30.6837	-66.9687	-27.8007	-66.9591	-24.967	-66.9364	-16.1061	-66.9326	-5.57224
	-564.932	-65.7273	-30.6499	-65.6783	-27.7461	-65.7027	-24.8606	-65.6759	-15.8289	-65.6597	-5.48028
	-554.032	-64.4658	-30.6162	-64.4039	-27.6903	-64.4189	-24.7488	-64.3958	-15.5459	-64.382	-5.38828
	-542.896	-63.1724	-30.5819	-63.094	-27.6337	-63.1276	-24.6326	-63.1003	-15.2588	-63.1374	-5.29706
	-532.008	-61.9195	-30.5473	-61.8225	-27.5772	-61.8391	-24.5098	-61.8174	-14.9641	-61.8483	-5.20536
	-520.69	-60.6384	-30.5127	-60.5532	-27.5196	-60.5368	-24.3819	-60.5137	-14.666	-60.5471	-5.11255
	-509.711	-59.3577	-30.4767	-59.2884	-27.4616	-59.2786	-24.2501	-59.2498	-14.3696	-59.2861	-5.01929
	-498.856	-58.0879	-30.4406	-58.0318	-27.4033	-58.0042	-24.1104	-57.9773	-14.0704	-57.9704	-4.92476
	-487.769	-56.773	-30.4038	-56.7385	-27.3443	-56.7275	-23.9671	-56.7013	-13.7754	-56.6983	-4.83137
	-477.014	-55.4965	-30.366	-55.4482	-27.2842	-55.4707	-23.816	-55.4514	-13.4804	-55.4321	-4.73818
	-466.07	-54.2333	-30.3283	-54.1768	-27.2218	-54.1865	-23.6519	-54.166	-13.1768	-54.1441	-4.64415
	-454.924	-52.943	-30.2897	-52.8676	-27.158	-52.8969	-23.478	-52.8755	-12.8741	-52.9026	-4.55153
	-443.985	-51.6842	-30.2507	-51.5937	-27.0941	-51.6134	-23.2895	-51.5863	-12.5685	-51.6177	-4.45818
	-432.739	-50.4085	-30.2114	-50.3288	-27.029	-50.3103	-23.0871	-50.2924	-12.2612	-50.3317	-4.36351
	-421.737	-49.1274	-30.1708	-49.0599	-26.9629	-49.0486	-22.8709	-49.0207	-11.9573	-49.0577	-4.26855
	-410.861	-47.8566	-30.1297	-47.8004	-26.8963	-47.7742	-22.634	-47.7552	-11.6519	-47.7423	-4.17214
	-399.774	-46.543	-30.0877	-46.5137	-26.8284	-46.4971	-22.3815	-46.4724	-11.353	-46.4668	-4.07738
	-389.117	-45.2658	-30.0446	-45.2291	-26.7589	-45.2481	-22.1017	-45.2276	-11.0566	-45.2132	-3.98292
	-378.096	-44.0009	-30.0013	-43.9437	-26.6867	-43.9608	-21.7824	-43.9359	-10.7536	-43.922	-3.88699
	-366.973	-42.7072	-29.9568	-42.6388	-26.6125	-42.6724	-21.4239	-42.6504	-10.4522	-42.6794	-3.79271
	-356.022	-41.4537	-29.9116	-41.3672	-26.5375	-41.386	-21.007	-41.3618	-10.1485	-41.3877	-3.69788
	-344.833	-40.1845	-29.8659	-40.108	-26.4608	-40.0907	-20.525	-40.0656	-9.84318	-40.1043	-3.60178
	-333.807	-38.8923	-29.8183	-38.8255	-26.3829	-38.8211	-19.9691	-38.796	-9.54249	-38.8351	-3.50503
	-322.914	-37.6247	-29.77	-37.5762	-26.3037	-37.5428	-19.3125	-37.5255	-9.24129	-37.5138	-3.40739
	-311.877	-36.3153	-29.7204	-36.2885	-26.2223	-36.2723	-18.5557	-36.2533	-8.94668	-36.2451	-3.31137
	-301.151	-35.0406	-29.6691	-35.0031	-26.1382	-35.0228	-17.6918	-35.0023	-8.65457	-34.9856	-3.21532
	-290.139	-33.7694	-29.6173	-33.7189	-26.0502	-33.7326	-16.7122	-33.7116	-8.35651	-33.6979	-3.11823
	-279.08	-32.4761	-29.5637	-32.4145	-25.9591	-32.4374	-15.6575	-32.4235	-8.0605	-32.4569	-3.02272
	-268.145	-31.2296	-29.5091	-31.1513	-25.8657	-31.1574	-14.5601	-31.1377	-7.76293	-31.1631	-2.92643
	-256.836	-29.95	-29.4535	-29.8797	-25.7689	-29.8561	-13.4726	-29.8398	-7.46322	-29.8771	-2.82898
	-245.817	-28.6595	-29.3951	-28.5991	-25.6694	-28.5863	-12.4529	-28.5643	-7.16826	-28.5999	-2.73085
	-234.94	-27.3897	-29.3353	-27.3425	-25.5669	-27.3159	-11.5162	-27.2945	-6.87344	-27.2873	-2.63156
	-223.956	-26.0885	-29.2732	-26.0623	-25.4589	-26.0424	-10.6936	-26.0281	-6.58206	-26.02	-2.53347
	-213.186	-24.8102	-29.2083	-24.7737	-25.3462	-24.7951	-9.97911	-24.7725	-6.29649	-24.7596	-2.4366
	-202.164	-23.5358	-29.1422	-23.4879	-25.2261	-23.5051	-9.33362	-23.4812	-6.00718	-23.4644	-2.33932
	-191.066	-22.2453	-29.0731	-22.1843	-25.0977	-22.2185	-8.73807	-22.1914	-5.71581	-22.2245	-2.24201
	-180.191	-21.0051	-29.0015	-20.9217	-24.9627	-20.9361	-8.17566	-20.917	-5.42297	-20.9339	-2.14382
	-168.896	-19.7199	-28.9276	-19.6468	-24.8178	-19.6311	-7.64522	-19.6081	-5.12884	-19.6501	-2.04545
	-157.844	-18.4249	-28.8489	-18.3739	-24.6634	-18.3605	-7.14374	-18.3387	-4.83772	-18.3704	-1.94669
	-146.988	-17.1602	-28.7669	-17.1171	-24.4962	-17.094	-6.66078	-17.0696	-4.54623	-17.0594	-1.84621
	-135.98	-15.8535	-28.6798	-15.8334	-24.3089	-15.8265	-6.19922	-15.799	-4.25767	-15.795	-1.7467
	-125.244	-14.5759	-28.5872	-14.5445	-24.0994	-14.5644	-5.75389	-14.5441	-3.97375	-14.5303	-1.6487
	-114.225	-13.308	-28.4906	-13.2653	-23.8552	-13.2798	-5.31496	-13.255	-3.68527	-13.2331	-1.5506
	-103.144	-12.0201	-28.3869	-11.9634	-23.5625	-11.9944	-4.88016	-11.9741	-3.39359	-12.0008	-1.45223
	-92.1539	-10.7744	-28.2766	-10.6975	-23.2009	-10.7113	-4.44644	-10.688	-3.10073	-10.7103	-1.35334
	-80.9347	-9.49221	-28.1589	-9.41603	-22.7123	-9.40507	-4.01906	-9.38277	-2.80595	-9.41971	-1.2542
	-69.9301	-8.19778	-28.0291	-8.14155	-21.9889	-8.13479	-3.59889	-8.11113	-2.51358	-8.14594	-1.15368
	-59.0885	-6.93121	-27.8876	-6.88488	-20.73	-6.8704	-3.18025	-6.84889	-2.21984	-6.83428	-1.05187
	-47.9855	-5.63138	-27.7307	-5.59439	-18.0767	-5.59749	-2.76952	-5.57429	-1.92701	-5.5646	-0.95143
	-37.2724	-4.34776	-27.5542	-4.28497	-12.6087	-4.3404	-2.36305	-4.32131	-1.63945	-4.29959	-0.852251
	-26.2909	-3.07596	-27.3578	-3.00525	-6.30062	-3.05462	-1.95189	-3.03062	-1.34896	-3.01543	-0.753107
	-15.2196	-1.79611	-27.131	-1.72882	-3.0019	-1.76529	-1.53594	-1.74904	-1.05443	-1.77607	-0.654025
	-4.25774	-0.54385	-26.8674	-0.463775	-1.96517	-0.488321	-1.11414	-0.462144	-0.756505	-0.48708	-0.554317

## Sheet: Figure 1b
	Electrical field (kV·cm-1)	-50	Voltage (V)	Electrical field (kV·cm-1)	15	Voltage (V)	Electrical field (kV·cm-1)	45	Voltage (V)	Electrical field (kV·cm-1)	60	Voltage (V)	Electrical field (kV·cm-1)	100
	0.736812	-24.5904	7.22248	0.760261	-2.10444	7.37865	0.7767	-1.0266	7.19436	0.757301	-0.517244	7.35131	0.773822	-0.352677
	1.87721	-24.267	18.0018	1.89492	-1.51208	18.2087	1.91671	-0.768844	18.2127	1.91713	-0.313968	18.2806	1.92427	-0.215138
	3.0292	-23.8947	29.0491	3.0578	-0.934264	29.4648	3.10156	-0.511945	29.1716	3.07069	-0.107634	29.4767	3.10281	-0.0775656
	4.16378	-23.4594	39.7793	4.1873	-0.365792	40.403	4.25295	-0.253098	40.4255	4.25531	0.0977629	40.426	4.25537	0.0610258
	5.33082	-22.9298	50.7801	5.34528	0.203306	51.2802	5.39791	0.00115285	51.4858	5.41955	0.305575	51.282	5.3981	0.199753
	6.49712	-22.2693	61.867	6.51232	0.787581	62.3232	6.56033	0.258663	62.3306	6.56112	0.513898	62.2775	6.55553	0.337042
	7.6638	-21.4015	72.7779	7.66083	1.38867	73.0479	7.68925	0.514513	73.3177	7.71765	0.718654	72.9706	7.68112	0.474332
	8.84059	-20.1944	84.0639	8.84883	2.01788	84.1112	8.85381	0.769303	84.1293	8.85571	0.925396	84.1034	8.85299	0.610536
	9.99541	-18.4538	95.0876	10.0092	2.68146	95.2601	10.0274	1.02929	95.0762	10.008	1.13033	95.2405	10.0253	0.746693
	11.1422	-15.9202	105.922	11.1497	3.38372	106.108	11.1693	1.28733	106.147	11.1734	1.33319	106.171	11.1759	0.884531
	12.3035	-12.4028	117.024	12.3184	4.14737	117.423	12.3603	1.54861	117.128	12.3293	1.53936	117.424	12.3604	1.02228
	13.4416	-7.82434	127.746	13.4469	4.99042	128.373	13.513	1.81202	128.333	13.5087	1.74511	128.369	13.5126	1.16092
	14.6111	-2.17003	138.76	14.6063	5.94823	139.245	14.6574	2.071	139.42	14.6758	1.95315	139.236	14.6565	1.29972
	15.7788	4.38833	149.767	15.765	7.07555	150.279	15.8189	2.33404	150.267	15.8175	2.16254	150.214	15.812	1.43694
	16.9468	11.1432	160.749	16.921	8.40986	160.979	16.9452	2.5956	161.272	16.976	2.36849	160.975	16.9448	1.57411
	18.1201	16.5248	172.077	18.1134	9.98391	172.067	18.1123	2.85697	172.105	18.1163	2.57537	172.053	18.1109	1.7102
	19.2545	19.3995	183.054	19.2689	11.7732	183.245	19.2889	3.12733	183.064	19.2699	2.78105	183.214	19.2857	1.84618
	20.3911	20.4923	193.93	20.4137	13.6322	194.067	20.4281	3.39748	194.053	20.4266	2.98563	194.135	20.4353	1.98376
	21.5464	20.9846	205.029	21.582	15.318	205.4	21.6211	3.67171	205.132	21.5928	3.19331	205.41	21.6221	2.1212
	22.6838	21.3063	215.722	22.7076	16.6156	216.359	22.7747	3.94991	216.349	22.7735	3.40085	216.33	22.7716	2.25961
	23.8457	21.5624	226.692	23.8623	17.5109	227.178	23.9135	4.22454	227.335	23.9301	3.61135	227.163	23.9119	2.39809
	25.0127	21.7794	237.754	25.0267	18.1332	238.243	25.0782	4.5041	238.214	25.0752	3.82392	238.185	25.0721	2.5349
	26.176	21.9726	248.711	26.1801	18.5951	248.991	26.2095	4.78532	249.256	26.2374	4.03351	248.982	26.2086	2.67167
	27.3565	22.1504	260.011	27.3696	18.9715	260.064	27.3752	5.06942	260.088	27.3777	4.2443	260.07	27.3758	2.80761
	28.5005	22.3143	270.975	28.5237	19.2895	271.13	28.54	5.36378	270.948	28.5208	4.45311	271.058	28.5325	2.94344
	29.6506	22.4681	281.838	29.6672	19.5593	282.088	29.6935	5.6601	282.063	29.6908	4.6611	282.116	29.6964	3.08071
	30.8057	22.6133	292.897	30.8312	19.7996	293.406	30.8849	5.96353	293.065	30.849	4.87332	293.339	30.8777	3.21789
	31.946	22.7516	303.648	31.9629	20.0159	304.32	32.0337	6.27282	304.297	32.0313	5.08536	304.294	32.031	3.35588
	33.1009	22.8857	314.584	33.1142	20.2147	315.134	33.172	6.58062	315.299	33.1894	5.30099	315.132	33.1717	3.49385
	34.2734	23.0147	325.715	34.2858	20.4014	326.228	34.3397	6.89723	326.217	34.3386	5.51838	326.149	34.3315	3.63019
	35.4385	23.1389	336.644	35.4362	20.5767	336.978	35.4713	7.21816	337.245	35.4995	5.7331	336.923	35.4656	3.76651
	36.6142	23.2591	347.918	36.623	20.743	347.981	36.6296	7.54439	347.984	36.6299	5.94991	347.935	36.6248	3.90165
	37.7563	23.3744	358.848	37.7735	20.9001	359.127	37.8028	7.95496	358.911	37.7802	6.16594	359.053	37.795	4.03652
	38.9106	23.486	369.786	38.9248	21.05	370.053	38.9529	8.39441	370.015	38.949	6.38129	370.01	38.9484	4.17303
	40.0659	23.5938	380.839	40.0883	21.1944	381.342	40.1413	8.77506	381.02	40.1074	6.60069	381.296	40.1364	4.30944
	41.1995	23.6987	391.565	41.2174	21.3315	392.25	41.2895	9.14219	392.198	41.284	6.82124	392.149	41.2788	4.4467
	42.3573	23.8021	402.482	42.3665	21.4643	403.125	42.4342	9.51042	403.228	42.4451	7.04396	403.068	42.4283	4.58414
	43.5339	23.9029	413.644	43.5414	21.5939	414.246	43.6048	9.89184	414.152	43.595	7.26862	414.13	43.5926	4.72008
	44.6951	24.0016	424.605	44.6953	21.7192	424.945	44.731	10.2797	425.197	44.7576	7.49229	424.851	44.7212	4.85586
	45.8648	24.0987	435.849	45.8788	21.8413	435.964	45.891	10.6738	435.927	45.887	7.71755	435.858	45.8797	4.99026
	47.012	24.1935	446.807	47.0323	21.9599	447.025	47.0552	11.0852	446.852	47.0371	7.94178	446.978	47.0503	5.12431
	48.1657	24.2857	457.688	48.1777	22.0749	457.993	48.2098	11.5012	457.963	48.2067	8.16586	457.978	48.2082	5.26
	49.3166	24.3752	468.824	49.3499	22.1868	469.329	49.403	11.9255	469.003	49.3688	8.3941	469.222	49.3918	5.39552
	50.4541	24.4629	479.481	50.4717	22.2957	480.208	50.5482	12.3556	480.116	50.5386	8.6229	480.081	50.5348	5.53186
	51.6149	24.5497	490.44	51.6252	22.4029	491.09	51.6937	12.7788	491.235	51.709	8.85573	491.055	51.69	5.66828
	52.7888	24.635	501.657	52.806	22.5084	502.249	52.8683	13.2037	502.153	52.8582	9.09219	502.083	52.8508	5.80289
	53.9496	24.7192	512.553	53.9529	22.6117	512.893	53.9888	13.6208	513.126	54.0133	9.32588	512.804	53.9793	5.93752
	55.1271	24.8016	523.785	55.1353	22.7136	523.902	55.1476	14.0278	523.921	55.1495	9.561	523.822	55.1391	6.07114
	56.2755	24.9608	534.813	56.2961	22.8133	535.01	56.3169	14.4326	534.855	56.3005	9.79512	534.983	56.314	6.2044
	57.4239	25.1306	545.669	57.4389	22.9105	545.93	57.4663	14.8222	545.94	57.4674	10.0295	545.967	57.4703	6.33907
	58.5759	25.2388	556.745	58.6047	23.006	557.278	58.6608	15.2002	556.951	58.6264	10.2694	557.21	58.6537	6.4736
	59.7133	25.3336	567.479	59.7346	23.0995	568.163	59.8066	15.5652	568.112	59.8013	10.51	568.133	59.8035	6.609
	60.8801	25.4082	578.422	60.8866	23.1915	579.061	60.9538	15.9077	579.178	60.9661	10.7531	579	60.9473	6.7443
	62.0496	25.5791	589.598	62.0629	23.2824	590.122	62.1181	16.2371	590.048	62.1103	10.9983	590.049	62.1105	6.87776
	63.2083	25.7923	600.485	63.2089	23.372	600.74	63.2358	16.5501	601.042	63.2676	11.2413	600.729	63.2346	7.01122
	64.39	25.9117	611.785	64.3985	23.4604	611.825	64.4027	16.8472	611.879	64.4083	11.4863	611.769	64.3968	7.14363
	65.5355	26.0582	622.748	65.5524	23.5471	622.924	65.571	17.1355	622.837	65.5618	11.73	622.943	65.5729	7.27558
	66.6915	26.2099	633.607	66.6955	23.6319	633.857	66.7218	17.4084	633.842	66.7203	11.9727	633.89	66.7252	7.40887
	67.8304	26.2906	644.639	67.8567	23.7153	645.123	67.9077	17.6703	644.809	67.8747	12.2192	645.129	67.9083	7.54195
	68.9743	26.3786	655.376	68.9869	23.797	656.034	69.0562	17.9219	656.063	69.0593	12.4657	656.029	69.0556	7.6759
	70.1352	26.4833	666.384	70.1457	23.8785	666.927	70.2029	18.1579	667.133	70.2246	12.7148	666.949	70.2051	7.80977
	71.3047	26.6292	677.539	71.3199	23.9592	677.993	71.3677	18.3856	677.987	71.3671	12.9655	677.946	71.3627	7.94184
	72.4639	26.7764	688.398	72.4629	24.0386	688.648	72.4893	18.6036	688.949	72.521	13.2124	688.655	72.49	8.07394
	73.6455	26.8785	699.719	73.6546	24.1207	699.704	73.6531	18.8122	699.824	73.6657	13.4582	699.746	73.6575	8.20482
	74.7875	26.9679	710.663	74.8066	24.2011	710.851	74.8264	19.0158	710.752	74.816	13.7001	710.877	74.8291	8.33525
	75.9393	27.0424	721.5	75.9473	24.2767	721.732	75.9718	19.2103	721.822	75.9812	13.9395	721.784	75.9773	8.46712
	77.0936	27.1103	732.557	77.1112	24.3516	733.002	77.1581	19.3986	732.794	77.1362	14.18	733.033	77.1614	8.59865
	78.2278	27.2282	743.303	78.2424	24.4251	743.989	78.3146	19.5813	743.969	78.3125	14.4179	743.975	78.3132	8.73085
	79.39	27.3567	754.345	79.4047	24.4979	754.931	79.4664	19.7546	755.05	79.479	14.6554	754.875	79.4605	8.86295
	80.5576	27.4364	765.413	80.5698	24.7907	765.87	80.6179	19.9668	765.899	80.6209	14.891	765.857	80.6166	8.99334
	81.7246	27.5028	776.385	81.7248	25.0824	776.577	81.7449	20.1772	776.923	81.7814	15.1208	776.621	81.7496	9.12373
	82.9017	27.5612	787.635	82.9089	25.1519	787.597	82.905	20.3383	787.733	82.9192	15.3469	787.668	82.9124	9.25298
	84.0466	27.6141	798.624	84.0657	25.2197	798.741	84.078	20.4928	798.624	84.0657	15.5668	798.785	84.0826	9.38172
	85.1904	27.6882	809.473	85.2077	25.2867	809.61	85.2221	20.6418	809.656	85.2269	15.7811	809.701	85.2317	9.51168
	86.3426	27.7611	820.575	86.3763	25.3529	820.939	86.4146	20.8209	820.739	86.3935	15.9935	820.969	86.4178	9.64128
	87.4943	27.9326	831.295	87.5048	25.4181	831.966	87.5754	20.9965	831.957	87.5745	16.2014	831.962	87.575	9.77157
	88.6556	28.1056	842.279	88.661	25.483	842.826	88.7185	21.1324	843.038	88.7408	16.4065	842.86	88.7221	9.90155
	89.8201	28.1554	853.379	89.8293	25.5473	853.839	89.8778	21.2657	853.866	89.8807	16.608	853.827	89.8765	10.0298
	90.9868	28.203	864.332	90.9823	25.6111	864.54	91.0043	21.3954	864.895	91.0415	16.8023	864.547	91.0049	10.158
	92.1619	28.2555	875.62	92.1705	25.675	875.648	92.1735	21.5219	875.702	92.1791	16.9927	875.624	92.1709	10.2849
	93.3059	28.359	886.587	93.3249	25.7382	886.678	93.3345	21.6475	886.593	93.3255	17.177	886.757	93.3429	10.4112
	94.4588	28.5652	897.44	94.4674	25.8004	897.598	94.484	21.7691	897.62	94.4863	17.3552	897.721	94.4969	10.5388
	95.6094	28.7195	908.537	95.6355	25.8618	908.915	95.6753	21.8884	908.683	95.6509	17.5317	908.961	95.6801	10.6661
	96.7497	28.7647	919.287	96.767	25.9222	919.9	96.8316	22.0057	919.892	96.8307	17.704	919.886	96.8301	10.794
	97.9078	28.9125	930.211	97.917	25.9825	930.683	97.9666	22.1185	930.92	97.9916	17.8737	930.734	97.972	10.9215
	99.0717	29.0613	941.291	99.0832	26.0425	941.852	99.1423	22.2299	941.76	99.1327	18.0402	941.808	99.1376	11.0472
	100.241	29.1312	952.283	100.24	26.1019	952.486	100.262	22.3388	952.823	100.297	18.2015	952.536	100.267	11.1726
	101.422	29.1993	963.578	101.429	26.1612	963.593	101.431	22.4453	963.629	101.435	18.3601	963.621	101.434	11.2969
	102.557	29.2419	974.495	102.578	26.2196	974.591	102.589	22.5513	974.491	102.578	18.514	974.652	102.595	11.4208
	103.714	29.291	985.395	103.726	26.2776	985.549	103.742	22.6544	985.585	103.746	18.663	985.672	103.755	11.5459
	104.869	29.3381	996.453	104.89	26.3352	996.851	104.932	22.7568	996.633	104.909	18.8098	996.946	104.942	11.6702
	106.004	29.3773	1007.21	106.022	26.3916	1007.78	106.082	22.8578	1007.79	106.084	18.9532	1007.83	106.088	11.7949
	107.165	29.4167	1018.14	107.173	26.4472	1018.64	107.225	22.9555	1018.83	107.246	19.0944	1018.68	107.229	11.9193
	108.334	29.4659	1029.27	108.344	26.5026	1029.76	108.396	23.0521	1029.77	108.396	19.2333	1029.72	108.392	12.0419
	109.504	29.6414	1040.22	109.497	26.5579	1040.41	109.517	23.1468	1040.79	109.557	19.368	1040.46	109.522	12.1643
	110.673	29.8073	1051.47	110.681	26.6126	1051.47	110.681	23.2397	1051.55	110.689	19.5002	1051.51	110.685	12.2854
	111.822	29.846	1062.45	111.837	26.6662	1062.56	111.849	23.3323	1062.42	111.834	19.6286	1062.55	111.848	12.4056
	112.974	29.8894	1073.33	112.982	26.7193	1073.42	112.992	23.4228	1073.51	113.001	19.7538	1073.6	113.011	12.527
	114.122	29.9319	1084.44	114.152	26.772	1084.86	114.196	23.5125	1084.54	114.162	19.8781	1084.86	114.196	12.6484
	115.255	29.9677	1095.13	115.277	26.8237	1095.73	115.34	23.6012	1095.72	115.339	19.9999	1095.73	115.341	12.7701
	115.336	29.9827	1095.74	115.341	26.845	1096.21	115.39	23.6273	1096.35	115.405	20.0457	1096.22	115.392	12.833
	114.188	29.9735	1084.95	114.205	26.8328	1085.36	114.248	23.5878	1085.33	114.246	19.9928	1085.34	114.246	12.7926
	113.039	29.9608	1073.84	113.035	26.816	1073.96	113.049	23.5407	1074.29	113.084	19.9126	1074.04	113.057	12.7024
	111.898	29.9467	1063.14	111.909	26.7973	1063.05	111.899	23.4905	1063.1	111.905	19.8287	1063.06	111.901	12.6032
	110.735	29.9348	1052.12	110.749	26.7769	1052.22	110.76	23.4393	1052.01	110.737	19.7396	1052.17	110.755	12.5018
	109.571	29.9221	1041.01	109.58	26.7552	1041.15	109.595	23.3854	1041.16	109.596	19.6464	1041.2	109.6	12.4004
	108.406	29.905	1030.14	108.436	26.7323	1030.43	108.466	23.3296	1030.13	108.435	19.5528	1030.45	108.469	12.2977
	107.228	29.8873	1018.82	107.245	26.7078	1019.41	107.306	23.2716	1019.34	107.299	19.4552	1019.37	107.302	12.1945
	106.086	29.8692	1007.88	106.093	26.6825	1008.26	106.133	23.2096	1008.41	106.149	19.3539	1008.29	106.136	12.0905
	104.933	29.8506	996.988	104.946	26.6563	997.365	104.986	23.1463	997.325	104.982	19.2493	997.387	104.988	11.9839
	103.784	29.8315	985.917	103.781	26.6297	986.025	103.792	23.0803	986.354	103.827	19.1396	986.06	103.796	11.8763
	102.639	29.8119	975.174	102.65	26.6026	975.068	102.639	23.012	975.137	102.646	19.0266	975.182	102.651	11.767
	101.481	29.7917	964.202	101.495	26.5743	964.239	101.499	22.9433	964.102	101.484	18.9078	964.236	101.499	11.6567
	100.315	29.771	953.086	100.325	26.5453	953.188	100.336	22.8721	953.157	100.332	18.7852	953.29	100.346	11.5471
	99.1529	29.7497	942.175	99.1763	26.5155	942.478	99.2082	22.7993	942.212	99.1802	18.6607	942.509	99.2115	11.4365
	97.9685	29.728	930.854	97.9846	26.4845	931.448	98.0471	22.7243	931.357	98.0376	18.5319	931.418	98.044	11.3259
	96.8302	29.7063	919.942	96.836	26.4531	920.338	96.8777	22.645	920.495	96.8942	18.4001	920.357	96.8797	11.2148
	95.6755	29.6842	909.016	95.6859	26.4213	909.435	95.73	22.5642	909.376	95.7238	18.2638	909.383	95.7245	11.101
	94.525	29.662	897.954	94.5215	26.389	898.105	94.5373	22.4807	898.395	94.5679	18.122	898.065	94.5332	10.9856
	93.3887	29.6396	887.253	93.395	26.3565	887.184	93.3878	22.3943	887.262	93.396	17.9768	887.143	93.3835	10.8688
	92.2261	29.6163	876.307	92.2429	26.3231	876.313	92.2434	22.3076	876.122	92.2233	17.8243	876.276	92.2396	10.752
	91.0579	29.5928	865.141	91.0675	26.2891	865.243	91.0782	22.2179	865.217	91.0755	17.6653	865.266	91.0806	10.6364
	89.8974	29.5689	854.219	89.9177	26.2546	854.496	89.947	22.1262	854.226	89.9185	17.5045	854.529	89.9504	10.5202
	88.715	29.5446	842.965	88.7331	26.2191	843.514	88.791	22.0315	843.456	88.7848	17.3395	843.492	88.7886	10.4044
	87.5682	29.5202	831.997	87.5786	26.1833	832.354	87.6162	21.9314	832.513	87.6329	17.1706	832.418	87.6229	10.2879
	86.415	29.4955	821.064	86.4278	26.1472	821.411	86.4644	21.8291	821.381	86.4611	16.9962	821.396	86.4627	10.169
	85.27	29.4709	809.993	85.2624	26.111	810.077	85.2712	21.7229	810.385	85.3037	16.814	810.056	85.269	10.0503
	84.136	29.4459	799.302	84.137	26.0747	799.206	84.127	21.6132	799.216	84.128	16.6281	799.169	84.123	9.93007
	82.9683	29.4203	788.299	82.9788	26.0374	788.297	82.9787	21.5023	788.114	82.9594	16.434	788.298	82.9787	9.80887
	81.802	29.3944	777.156	81.8059	25.9994	777.246	81.8153	21.3861	777.204	81.8109	16.2315	777.306	81.8217	9.68946
	80.6367	29.368	766.258	80.6587	25.9607	766.522	80.6865	21.2671	766.197	80.6523	16.0275	766.632	80.6981	9.56949
	79.4659	29.3414	755.037	79.4776	25.9213	755.523	79.5287	21.1448	755.484	79.5246	15.8194	755.538	79.5303	9.4497
	78.3271	29.315	743.979	78.3136	25.8819	744.332	78.3507	21.0145	744.491	78.3675	15.6069	744.382	78.356	9.32939
	77.163	29.2884	733.089	77.1672	25.842	733.468	77.2072	20.8802	733.431	77.2032	15.3906	733.436	77.2038	9.20673
	76.0152	29.2618	722.043	76.0045	25.8018	722.16	76.0168	20.7395	722.403	76.0424	15.1679	722.156	76.0164	9.08367
	74.8806	29.2349	711.358	74.8798	25.7614	711.187	74.8618	20.5927	711.259	74.8693	14.9412	711.249	74.8684	8.9595
	73.7134	29.2074	700.368	73.723	25.7201	700.355	73.7216	20.4431	700.149	73.6999	14.7079	700.394	73.7257	8.83514
	72.5459	29.1795	689.209	72.5483	25.678	689.301	72.558	20.285	689.236	72.5511	14.4686	689.329	72.561	8.71186
	71.384	29.1511	678.345	71.4047	25.6353	678.701	71.4422	20.1216	678.265	71.3963	14.23	678.607	71.4324	8.58781
	70.2077	29.1224	667.031	70.2138	25.5918	667.58	70.2715	19.9513	667.507	70.2639	13.9892	667.557	70.2692	8.46461
	69.0565	29.0938	656.066	69.0595	25.5477	656.433	69.0982	19.7682	656.599	69.1157	13.7473	656.419	69.0967	8.34123
	67.9089	29.0649	645.121	67.9075	25.5033	645.512	67.9486	19.5772	645.451	67.9422	13.5063	645.458	67.9429	8.2156
	66.7612	29.0359	634.104	66.7478	25.4589	634.214	66.7594	19.3746	634.531	66.7927	13.2628	634.223	66.7603	8.08995
	65.6298	29.0065	623.438	65.6251	25.4142	623.258	65.6061	19.1609	623.322	65.6129	13.0201	623.359	65.6167	7.96299
	64.453	28.9766	612.404	64.4635	25.3686	612.434	64.4668	18.9399	612.216	64.4438	12.7736	612.449	64.4683	7.83567
	63.2871	28.9462	601.268	63.2913	25.3218	601.303	63.2951	18.7032	601.288	63.2935	12.5237	601.431	63.3085	7.70969
	62.1273	28.9152	590.455	62.1531	25.2742	590.684	62.1773	18.4547	590.358	62.1429	12.276	590.763	62.1855	7.58405
	60.9515	28.8838	579.161	60.9643	25.2255	579.601	61.0107	18.1926	579.59	61.0095	12.0292	579.66	61.0169	7.46036
	59.7957	28.8526	568.097	59.7997	25.1764	568.468	59.8387	17.9074	568.596	59.8522	11.7876	568.537	59.846	7.33576
	58.6547	28.8209	557.24	58.6569	25.1269	557.531	58.6874	17.6071	557.525	58.6869	11.5488	557.584	58.6931	7.20656
	57.5083	28.7892	546.166	57.4912	25.0768	546.239	57.4989	17.2856	546.581	57.5348	11.306	546.368	57.5124	7.07553
	56.3638	28.7571	535.464	56.3646	25.0262	535.242	56.3413	16.9428	535.411	56.3591	11.0636	535.37	56.3547	6.9444
	55.1944	28.7243	524.399	55.1999	24.9744	524.379	55.1978	16.5873	524.264	55.1857	10.8221	524.44	55.2042	6.8144
	54.032	28.691	513.348	54.0366	24.9214	513.337	54.0354	16.2086	513.342	54.036	10.5807	513.482	54.0508	6.68587
	52.8705	28.6569	502.479	52.8925	24.8673	502.636	52.909	15.8137	502.42	52.8864	10.344	502.793	52.9256	6.55644
	51.6938	28.6226	491.151	51.7001	24.8116	491.536	51.7406	15.4033	491.618	51.7493	10.1101	491.652	51.7529	6.42762
	50.5443	28.5883	480.092	50.536	24.7554	480.385	50.5668	14.9701	480.635	50.5932	9.87814	480.525	50.5816	6.29877
	49.3957	28.5534	469.339	49.4041	24.6987	469.527	49.4239	14.5296	469.57	49.4284	9.64678	469.652	49.4371	6.168
	48.2442	28.5184	458.227	48.2344	24.6411	458.217	48.2333	14.0789	458.579	48.2715	9.41662	458.352	48.2476	6.03759
	47.1052	28.4827	447.519	47.1073	24.5826	447.237	47.0776	13.6229	447.398	47.0945	9.19008	447.347	47.0892	5.90608
	45.9395	28.4462	436.492	45.9465	24.5223	436.375	45.9342	13.1778	436.318	45.9282	8.96033	436.492	45.9466	5.77378
	44.7771	28.4092	425.411	44.7801	24.4603	425.32	44.7706	12.7342	425.462	44.7855	8.72897	425.518	44.7914	5.64306
	43.601	28.3714	414.504	43.632	24.3965	414.689	43.6515	12.3012	414.476	43.6291	8.5014	414.809	43.6641	5.51201
	42.4329	28.333	403.167	42.4386	24.3305	403.578	42.4819	11.8802	403.618	42.4861	8.27667	403.727	42.4976	5.38178
	41.2736	28.2943	392.208	41.2851	24.2635	392.49	41.3147	11.4615	392.717	41.3386	8.05653	392.603	41.3267	5.25147
	40.1353	28.2549	381.41	40.1484	24.195	381.616	40.1701	11.0582	381.678	40.1766	7.83787	381.707	40.1797	5.11902
	38.9761	28.2153	370.256	38.9743	24.1247	370.305	38.9795	10.6641	370.618	39.0124	7.61732	370.382	38.9876	4.98625
	37.8343	28.1748	359.56	37.8484	24.0528	359.298	37.8208	10.2795	359.489	37.8409	7.39878	359.481	37.8401	4.85216
	36.676	28.1331	348.558	36.6903	23.978	348.453	36.6793	9.91413	348.395	36.6731	7.17935	348.572	36.6918	4.71779
	35.5163	28.0906	337.434	35.5194	23.9002	337.441	35.5201	9.5556	337.504	35.5268	6.95817	337.568	35.5335	4.58531
	34.3402	28.0469	326.56	34.3748	23.8191	326.729	34.3925	9.20863	326.535	34.3721	6.74142	326.852	34.4055	4.45239
	33.1631	28.0021	315.256	33.1849	23.7341	315.69	33.2305	8.87246	315.722	33.2339	6.52602	315.781	33.2401	4.32018
	32.0189	27.9571	304.324	32.0341	23.6462	304.591	32.0622	8.53775	304.851	32.0896	6.31248	304.709	32.0746	4.18828
	30.8733	27.9113	293.39	30.8832	23.5551	293.686	30.9143	8.21379	293.748	30.9209	6.1014	293.723	30.9182	4.0542
	29.72	27.8647	282.334	29.7194	23.4598	282.4	29.7263	7.89452	282.726	29.7606	5.88921	282.443	29.7308	3.92014
	28.5769	27.8168	271.568	28.5861	23.3598	271.383	28.5666	7.58034	271.545	28.5836	5.678	271.451	28.5738	3.78438
	27.4192	27.7672	260.658	27.4377	23.2532	260.589	27.4304	7.27889	260.492	27.4202	5.46479	260.669	27.4389	3.64841
	26.2497	27.7164	249.485	26.2616	23.1389	249.501	26.2633	6.97973	249.527	26.266	5.25105	249.595	26.2731	3.51502
	25.0817	27.6635	238.578	25.1134	23.0158	238.766	25.1333	6.6871	238.542	25.1097	5.04027	238.871	25.1443	3.38083
	23.9106	27.609	227.3	23.9263	22.8815	227.776	23.9764	6.4003	227.728	23.9714	4.82993	227.799	23.9789	3.24667
	22.7594	27.5536	216.316	22.7701	22.7359	216.776	22.8185	6.11149	216.85	22.8263	4.62248	216.736	22.8143	3.11283
	21.6121	27.4965	205.477	21.6291	22.5772	205.773	21.6603	5.82952	205.793	21.6624	4.41662	205.774	21.6605	2.97747
	20.4589	27.4379	194.365	20.4595	22.4002	194.514	20.4752	5.54921	194.761	20.5011	4.20717	194.496	20.4733	2.8421
	19.3239	27.3771	183.696	19.3364	22.2013	183.589	19.3252	5.27057	183.627	19.3291	3.99918	183.555	19.3215	2.70548
	18.1628	27.3132	172.646	18.1733	21.9713	172.671	18.1759	5.00041	172.524	18.1604	3.79127	172.719	18.181	2.56841
	16.991	27.2468	161.53	17.0032	21.6982	161.624	17.0131	4.72972	161.567	17.007	3.58023	161.603	17.0108	2.43304
	15.8162	27.1768	150.586	15.8511	21.37	150.926	15.8869	4.46302	150.582	15.8507	3.3727	150.905	15.8848	2.29728
	14.6522	27.1035	139.347	14.6681	20.9617	139.878	14.724	4.19937	139.788	14.7145	3.16704	139.868	14.723	2.16222
	13.4957	27.0274	128.346	13.5101	20.4453	128.767	13.5544	3.93154	128.898	13.5682	2.9626	128.732	13.5507	2.02705
	12.3519	26.9472	117.452	12.3634	19.7779	117.876	12.408	3.66859	117.764	12.3962	2.75917	117.793	12.3992	1.88994
	11.1984	26.8628	106.326	11.1922	18.8852	106.562	11.217	3.40521	106.766	11.2386	2.55424	106.476	11.208	1.75332
	10.064	26.7731	95.6885	10.0725	17.671	95.611	10.0643	3.14144	95.6772	10.0713	2.35011	95.5868	10.0618	1.61553
	8.8997	26.6761	84.6385	8.90931	15.9919	84.7048	8.91629	2.88388	84.5458	8.89956	2.14268	84.733	8.91926	1.47724
	7.72999	26.5723	73.5085	7.73773	13.7377	73.638	7.75137	2.62469	73.5669	7.74389	1.93382	73.6765	7.75542	1.34096
	6.56635	26.4592	62.5979	6.58925	10.9458	62.9826	6.62975	2.36837	62.6868	6.59861	1.72811	62.9493	6.62624	1.20425
	5.39307	26.336	51.2394	5.39362	7.90395	51.9271	5.46601	2.11326	51.8283	5.45561	1.52154	51.9302	5.46634	1.06818
	4.23822	26.2028	40.2245	4.23416	5.44859	40.8276	4.29765	1.8532	40.9324	4.30867	1.3172	40.7948	4.29419	0.932245
	3.09348	26.0552	29.4422	3.09918	4.00428	29.878	3.14505	1.59632	29.8817	3.14544	1.114	29.8245	3.13942	0.794579
	1.9457	25.8911	18.4256	1.93954	3.11024	18.633	1.96136	1.33751	18.8557	1.98481	0.907264	18.6275	1.96079	0.657085
	0.809957	25.706	7.86542	0.827939	2.40691	7.76273	0.81713	1.07743	7.8129	0.822411	0.701634	7.76533	0.817403	0.518509
	-0.353209	25.495	-3.14354	-0.330899	1.77861	-3.10722	-0.327076	0.821287	-3.28698	-0.345998	0.497079	-3.12702	-0.329159	0.379978
	-1.5178	25.2524	-14.2713	-1.50225	1.17956	-14.1956	-1.49428	0.565369	-14.2198	-1.49682	0.290922	-14.1982	-1.49455	0.24297
	-2.67797	24.964	-25.1596	-2.64837	0.598834	-24.8422	-2.61497	0.311877	-25.1122	-2.64339	0.0836746	-24.8207	-2.6127	0.106808
	-3.85507	24.6107	-36.4301	-3.83475	0.0198476	-35.8738	-3.77619	0.0582819	-35.9927	-3.7887	-0.121113	-35.9095	-3.77995	-0.0299551
	-5.00922	24.1693	-47.4273	-4.99235	-0.565917	-46.9459	-4.94167	-0.199782	-46.8788	-4.93461	-0.325175	-47.0451	-4.95211	-0.168226
	-6.15689	23.5992	-58.3177	-6.13871	-1.15272	-57.9995	-6.10521	-0.460612	-57.9906	-6.10428	-0.531487	-57.9966	-6.1049	-0.306326
	-7.29942	22.8311	-69.333	-7.29821	-1.75574	-69.271	-7.29169	-0.721967	-68.9809	-7.26115	-0.736394	-69.2196	-7.28627	-0.445753
	-8.44535	21.7541	-80.0525	-8.42658	-2.38071	-80.1547	-8.43734	-0.981393	-80.1341	-8.43517	-0.944067	-80.1738	-8.43935	-0.585424
	-9.6195	20.1953	-91.0681	-9.58612	-3.03681	-91.1194	-9.59152	-1.23923	-91.2285	-9.603	-1.15385	-91.0705	-9.58637	-0.722998
	-10.7889	17.9254	-102.205	-10.7584	-3.74743	-102.191	-10.757	-1.49745	-102.179	-10.7557	-1.3608	-102.08	-10.7453	-0.860038
	-11.9537	14.7759	-113.103	-11.9056	-4.52107	-112.826	-11.8764	-1.7543	-113.083	-11.9035	-1.56875	-112.802	-11.8739	-0.996501
	-13.1346	10.6557	-124.433	-13.0983	-5.39013	-123.923	-13.0446	-2.01289	-123.941	-13.0464	-1.77496	-123.874	-13.0394	-1.13345
	-14.2919	5.4925	-135.409	-14.2536	-6.39425	-135.029	-14.2136	-2.27463	-134.86	-14.1958	-1.97986	-134.991	-14.2096	-1.27209
	-15.4393	-0.692448	-146.24	-15.3937	-7.56059	-145.887	-15.3566	-2.53631	-145.91	-15.359	-2.18754	-145.918	-15.3598	-1.41056
	-16.5891	-7.50853	-157.326	-16.5607	-8.929	-157.199	-16.5473	-2.80276	-156.912	-16.517	-2.39455	-157.139	-16.5409	-1.54966
	-17.7317	-13.6545	-168.061	-17.6906	-10.4924	-168.205	-17.7058	-3.07136	-168.064	-17.691	-2.60287	-168.14	-17.6989	-1.68848
	-18.8831	-17.548	-179.145	-18.8574	-12.1809	-179.111	-18.8538	-3.33759	-179.26	-18.8695	-2.8127	-179.041	-18.8464	-1.82571
	-20.0355	-19.2648	-190.245	-20.0258	-13.842	-190.126	-20.0133	-3.6052	-190.102	-20.0107	-3.02201	-190.046	-20.0048	-1.96311
	-21.1977	-20.0307	-201.074	-21.1657	-15.2571	-200.888	-21.1461	-3.96121	-201.049	-21.163	-3.23212	-200.765	-21.1331	-2.09967
	-22.3772	-20.5066	-212.368	-22.3545	-16.3312	-211.9	-22.3053	-4.32082	-211.861	-22.3012	-3.43854	-211.838	-22.2987	-2.23613
	-23.5242	-20.8669	-223.367	-23.5123	-17.1203	-223.046	-23.4786	-4.59764	-222.83	-23.4558	-3.64536	-222.963	-23.4697	-2.37405
	-24.6661	-21.1647	-234.197	-24.6523	-17.715	-233.849	-24.6157	-4.87724	-233.836	-24.6143	-3.85595	-233.861	-24.6169	-2.51176
	-25.8164	-21.4231	-245.269	-25.8177	-18.1945	-245.183	-25.8087	-5.16347	-244.904	-25.7793	-4.0639	-245.149	-25.8051	-2.65027
	-26.9611	-21.6537	-255.981	-26.9453	-18.5976	-256.155	-26.9637	-5.4531	-256.042	-26.9518	-4.27551	-256.117	-26.9597	-2.78882
	-28.1246	-21.8648	-266.992	-28.1044	-18.9455	-267.057	-28.1113	-5.74341	-267.135	-28.1194	-4.48977	-266.965	-28.1015	-2.92578
	-29.2854	-22.0602	-278.081	-29.2717	-19.2571	-278.097	-29.2734	-6.03842	-278.037	-29.267	-4.70285	-277.934	-29.2562	-3.06275
	-30.457	-22.2431	-288.999	-30.4209	-19.5358	-288.774	-30.3973	-6.33501	-288.992	-30.4202	-4.9176	-288.74	-30.3936	-3.19877
	-31.6327	-22.4153	-300.269	-31.6072	-19.7889	-299.826	-31.5606	-6.63618	-299.917	-31.5702	-5.1295	-299.777	-31.5555	-3.33488
	-32.7813	-22.5764	-311.287	-32.767	-20.0216	-310.963	-32.7329	-6.9448	-310.772	-32.7129	-5.34099	-310.916	-32.728	-3.47257
	-33.9266	-22.7281	-322.116	-33.907	-20.2331	-321.841	-33.878	-7.25847	-321.786	-33.8723	-5.5564	-321.798	-33.8735	-3.60976
	-35.0736	-22.8713	-333.214	-35.0751	-20.4305	-333.234	-35.0772	-7.58133	-332.884	-35.0404	-5.77259	-333.116	-35.0649	-3.74796
	-36.2216	-23.0077	-343.925	-36.2026	-20.6144	-344.159	-36.2273	-7.90931	-344.019	-36.2125	-5.99016	-344.07	-36.2179	-3.88621
	-37.3822	-23.1391	-354.871	-37.3548	-20.7866	-354.976	-37.3659	-8.23977	-355.07	-37.3758	-6.20952	-354.888	-37.3566	-4.02245
	-38.5461	-23.2652	-366.037	-38.5303	-20.9517	-366.041	-38.5306	-8.57782	-366.013	-38.5277	-6.42892	-365.916	-38.5175	-4.15857
	-39.7114	-23.3869	-376.908	-39.6745	-21.1079	-376.774	-39.6604	-8.92086	-376.95	-39.679	-6.65004	-376.673	-39.6498	-4.29382
	-40.8898	-23.5052	-388.221	-40.8654	-21.2578	-387.804	-40.8215	-9.27422	-387.854	-40.8267	-6.86961	-387.757	-40.8166	-4.42933
	-42.0325	-23.6193	-399.188	-42.0197	-21.4018	-398.924	-41.992	-9.64158	-398.629	-41.9609	-7.08819	-398.814	-41.9804	-4.56595
	-43.185	-23.7294	-410.046	-43.1627	-21.5383	-409.829	-43.1399	-10.0169	-409.759	-43.1325	-7.31154	-409.766	-43.1333	-4.70227
	-44.336	-23.8355	-421.114	-44.3278	-21.6702	-421.176	-44.3343	-10.4059	-420.796	-44.2943	-7.53566	-421.085	-44.3247	-4.83987
	-45.474	-23.938	-431.862	-45.4591	-21.7971	-432.093	-45.4835	-10.8031	-431.932	-45.4665	-7.76269	-431.962	-45.4696	-4.97727
	-46.6372	-24.0381	-442.805	-46.6111	-21.9194	-442.974	-46.6289	-11.2007	-442.998	-46.6314	-7.99252	-442.793	-46.6098	-5.11287
	-47.805	-24.1362	-453.971	-47.7864	-22.0397	-454.02	-47.7916	-11.6052	-453.987	-47.7881	-8.22024	-453.841	-47.7727	-5.2483
	-48.9707	-24.233	-464.857	-48.9323	-22.156	-464.757	-48.9218	-12.0117	-464.928	-48.9398	-8.44916	-464.626	-48.908	-5.38246
	-50.141	-24.3275	-476.152	-50.1213	-22.2697	-475.768	-50.0809	-12.4219	-475.749	-50.0788	-8.67736	-475.654	-50.0688	-5.51652
	-51.2912	-24.4188	-487.15	-51.279	-22.3827	-486.866	-51.249	-12.8387	-486.636	-51.2248	-8.90567	-486.777	-51.2397	-5.6525
	-52.4451	-24.5891	-498.026	-52.4237	-22.4917	-497.829	-52.403	-13.2552	-497.724	-52.392	-9.13718	-497.738	-52.3934	-5.78836
	-53.5954	-24.7571	-509.118	-53.5913	-22.5969	-509.142	-53.5939	-13.6694	-508.824	-53.5605	-9.37019	-509.031	-53.5822	-5.92473
	-54.7364	-24.8414	-519.77	-54.7126	-22.6996	-520.018	-54.7387	-14.0736	-519.868	-54.723	-9.60668	-519.917	-54.7281	-6.06134
	-55.8976	-24.9241	-530.808	-55.8745	-22.8006	-530.904	-55.8846	-14.4635	-530.999	-55.8946	-9.84563	-530.82	-55.8758	-6.19614
	-57.0627	-25.0054	-541.924	-57.0447	-22.901	-541.993	-57.0519	-14.842	-541.933	-57.0456	-10.0838	-541.804	-57.0321	-6.33077
	-58.2324	-25.0858	-552.878	-58.1977	-22.9991	-552.721	-58.1812	-15.2054	-552.88	-58.1978	-10.3229	-552.604	-58.1689	-6.46428
	-59.4033	-25.2564	-564.12	-59.381	-23.096	-563.681	-59.3348	-15.556	-563.731	-59.3401	-10.5599	-563.604	-59.3268	-6.59754
	-60.5545	-25.428	-575.108	-60.5377	-23.1932	-574.866	-60.5122	-15.8955	-574.637	-60.4881	-10.7966	-574.739	-60.4988	-6.73217
	-61.7059	-25.5066	-586.033	-61.6877	-23.2884	-585.798	-61.6629	-16.2204	-585.69	-61.6515	-11.0374	-585.712	-61.6539	-6.86625
	-62.853	-25.6148	-597.024	-62.8446	-23.3809	-597.03	-62.8453	-16.5326	-596.74	-62.8148	-11.2801	-596.986	-62.8407	-7.0015
	-63.9951	-25.7805	-607.742	-63.9729	-23.4711	-607.903	-63.9898	-16.8289	-607.866	-63.9859	-11.5272	-607.881	-63.9874	-7.13651
	-65.1602	-25.9136	-618.74	-65.1305	-23.56	-618.827	-65.1397	-17.1086	-618.937	-65.1513	-11.7758	-618.774	-65.1341	-7.26966
	-66.3196	-25.9868	-629.904	-66.3057	-23.6487	-629.923	-66.3077	-17.376	-629.909	-66.3062	-12.0206	-629.772	-66.2918	-7.40291
	-67.4824	-26.0572	-640.749	-67.4473	-23.7353	-640.547	-67.426	-17.6328	-640.776	-67.4501	-12.2655	-640.488	-67.4198	-7.53508
	-68.6563	-26.1268	-652.051	-68.6369	-23.8202	-651.581	-68.5874	-17.8803	-651.705	-68.6005	-12.5094	-651.559	-68.5851	-7.66743
	-69.8152	-26.205	-663.019	-69.7914	-23.9039	-662.743	-69.7625	-18.1192	-662.522	-69.7391	-12.7521	-662.662	-69.7539	-7.80079
	-70.9615	-26.4004	-673.915	-70.9384	-23.9857	-673.623	-70.9077	-18.3494	-673.628	-70.9082	-12.9976	-673.624	-70.9078	-7.93358
	-72.0994	-26.5847	-684.971	-72.1023	-24.0668	-684.884	-72.093	-18.5706	-684.627	-72.066	-13.2416	-684.853	-72.0898	-8.06747
	-73.2486	-26.6494	-695.671	-73.2286	-24.1466	-695.83	-73.2453	-18.7806	-695.764	-73.2383	-13.487	-695.767	-73.2387	-8.2012
	-74.4152	-26.7127	-706.653	-74.3846	-24.225	-706.709	-74.3904	-18.9801	-706.889	-74.4094	-13.7339	-706.717	-74.3913	-8.33313
	-75.5781	-26.7749	-717.801	-75.558	-24.3033	-717.765	-75.5542	-19.1735	-717.828	-75.5608	-13.9759	-717.684	-75.5457	-8.4646
	-76.7355	-26.8366	-728.678	-76.703	-24.3804	-728.421	-76.6759	-19.3595	-728.715	-76.7068	-14.2155	-728.416	-76.6754	-8.59454
	-77.916	-26.8975	-739.997	-77.8945	-24.4566	-739.494	-77.8415	-19.5387	-739.59	-77.8516	-14.4511	-739.474	-77.8393	-8.72491
	-79.0703	-26.9574	-750.998	-79.0525	-24.5321	-750.634	-79.0141	-19.7128	-750.46	-78.9958	-14.6823	-750.615	-79.0121	-8.8565
	-80.2151	-27.0243	-761.86	-80.1958	-24.6057	-761.539	-80.162	-19.8821	-761.518	-80.1598	-14.9126	-761.551	-80.1633	-8.98745
	-81.3618	-27.1812	-772.916	-81.3596	-24.6787	-772.835	-81.351	-20.0472	-772.561	-81.3222	-15.1382	-772.801	-81.3475	-9.11953
	-82.5057	-27.3292	-783.616	-82.4859	-24.751	-783.733	-82.4982	-20.2056	-783.678	-82.4924	-15.3622	-783.761	-82.5011	-9.25141
	-83.6699	-27.4695	-794.626	-83.6449	-24.8221	-794.729	-83.6557	-20.4198	-794.824	-83.6657	-15.5845	-794.611	-83.6433	-9.38126
	-84.8288	-27.6093	-805.703	-84.8108	-24.9871	-805.706	-84.8112	-20.629	-805.702	-84.8107	-15.7998	-805.648	-84.8051	-9.5108
	-85.9965	-27.6656	-816.609	-85.9588	-25.2318	-816.352	-85.9318	-20.7731	-816.622	-85.9602	-16.0133	-816.332	-85.9297	-9.6395
	-87.1764	-27.7212	-827.975	-87.1553	-25.3815	-827.43	-87.0979	-20.919	-827.559	-87.1115	-16.2226	-827.452	-87.1002	-9.76795
	-88.325	-27.7819	-838.984	-88.3141	-25.4492	-838.64	-88.2779	-21.0621	-838.474	-88.2604	-16.425	-838.596	-88.2732	-9.89749
	-89.4773	-27.8629	-849.813	-89.4541	-25.515	-849.482	-89.4192	-21.1983	-849.467	-89.4176	-16.6236	-849.505	-89.4216	-10.027
	-90.6266	-28.0646	-860.864	-90.6172	-25.5803	-860.817	-90.6123	-21.3305	-860.483	-90.5772	-16.8167	-860.799	-90.6104	-10.157
	-91.7638	-28.2456	-871.574	-91.7447	-25.6448	-871.707	-91.7587	-21.4579	-871.64	-91.7515	-17.0074	-871.704	-91.7583	-10.2867
	-92.9302	-28.2972	-882.621	-92.9075	-25.7082	-882.629	-92.9083	-21.5814	-882.787	-92.925	-17.1948	-882.631	-92.9086	-10.4144
	-94.0902	-28.3466	-893.725	-94.0763	-25.7716	-893.637	-94.0671	-21.7025	-893.654	-94.0689	-17.3751	-893.566	-94.0596	-10.5412
	-95.26	-28.3959	-904.621	-95.2233	-25.8342	-904.365	-95.1963	-21.8207	-904.616	-95.2228	-17.5518	-904.359	-95.1957	-10.6669
	-96.4346	-28.4556	-915.885	-96.4089	-25.8965	-915.377	-96.3555	-21.937	-915.489	-96.3672	-17.7224	-915.448	-96.363	-10.7927
	-97.5852	-28.582	-926.911	-97.5696	-25.9586	-926.577	-97.5345	-22.0509	-926.412	-97.5171	-17.8879	-926.542	-97.5307	-10.9196
	-98.7312	-28.6973	-937.754	-98.7109	-26.0191	-937.404	-98.6741	-22.1639	-937.38	-98.6715	-18.0519	-937.412	-98.6749	-11.046
	-99.8831	-28.7675	-948.857	-99.8797	-26.0794	-948.699	-99.8631	-22.2777	-948.463	-99.8382	-18.2118	-948.754	-99.8688	-11.1731
	-101.028	-28.8372	-959.52	-101.002	-26.1393	-959.694	-101.02	-22.3881	-959.564	-101.007	-18.3692	-959.69	-101.02	-11.2996
	-102.186	-28.957	-970.544	-102.163	-26.1985	-970.533	-102.161	-22.4951	-970.729	-102.182	-18.5235	-970.534	-102.162	-11.4244
	-103.348	-29.0755	-981.659	-103.333	-26.2577	-981.582	-103.324	-22.6005	-981.601	-103.326	-18.6726	-981.568	-103.323	-11.5488
	-104.52	-29.1201	-992.524	-104.476	-26.3159	-992.279	-104.45	-22.7028	-992.534	-104.477	-18.8184	-992.27	-104.45	-11.672
	-105.69	-29.1642	-1003.88	-105.672	-26.3742	-1003.39	-105.62	-22.8068	-1003.4	-105.622	-18.9605	-1003.37	-105.618	-11.795
	-106.836	-29.2126	-1014.81	-106.822	-26.4337	-1014.44	-106.784	-22.911	-1014.27	-106.766	-19.0998	-1014.43	-106.782	-11.9187
	-107.989	-29.3206	-1025.67	-107.966	-26.4916	-1025.32	-107.929	-23.01	-1025.33	-107.93	-19.2378	-1025.36	-107.932	-12.042
	-109.137	-29.4417	-1036.79	-109.136	-26.5477	-1036.63	-109.119	-23.1074	-1036.41	-109.096	-19.3732	-1036.64	-109.12	-12.1661
	-110.279	-29.5115	-1047.5	-110.263	-26.603	-1047.63	-110.277	-23.2071	-1047.51	-110.265	-19.5066	-1047.6	-110.273	-12.2898
	-111.444	-29.6275	-1058.46	-111.417	-26.6575	-1058.42	-111.412	-23.3084	-1058.6	-111.431	-19.6373	-1058.44	-111.415	-12.4112
	-112.604	-29.7336	-1069.57	-112.586	-26.7121	-1069.54	-112.583	-23.4043	-1069.54	-112.583	-19.7631	-1069.5	-112.579	-12.5325
	-113.777	-29.8493	-1080.51	-113.738	-26.7659	-1080.25	-113.711	-23.4949	-1080.52	-113.739	-19.8865	-1080.21	-113.706	-12.653
	-114.946	-29.9647	-1091.8	-114.926	-26.8191	-1091.27	-114.87	-23.5911	-1091.35	-114.879	-20.0071	-1091.31	-114.875	-12.7728
	-115.014	-29.9827	-1092.41	-114.991	-26.845	-1092.04	-114.951	-23.6273	-1091.78	-114.924	-20.0457	-1092.01	-114.948	-12.833
	-113.849	-29.976	-1081.35	-113.826	-26.8362	-1080.96	-113.785	-23.5904	-1080.87	-113.776	-19.9851	-1080.93	-113.782	-12.7908
	-112.677	-29.9648	-1070.4	-112.674	-26.8201	-1070.21	-112.654	-23.545	-1069.92	-112.623	-19.9014	-1070.21	-112.654	-12.7017
	-111.5	-29.9523	-1059.08	-111.482	-26.8022	-1059.17	-111.491	-23.4958	-1059.05	-111.479	-19.8151	-1059.11	-111.485	-12.6054
	-110.363	-29.9392	-1048.19	-110.336	-26.7829	-1048.1	-110.326	-23.4438	-1048.23	-110.34	-19.726	-1048.04	-110.32	-12.5063
	-109.211	-29.9251	-1037.26	-109.185	-26.763	-1037.16	-109.175	-23.3892	-1037.15	-109.173	-19.6317	-1037.1	-109.168	-12.4058
	-108.061	-29.9105	-1026.18	-108.019	-26.7417	-1025.84	-107.983	-23.3314	-1026.07	-108.007	-19.5347	-1025.81	-107.98	-12.3026
	-106.919	-29.8953	-1015.5	-106.895	-26.7195	-1014.89	-106.83	-23.2728	-1014.88	-106.829	-19.4327	-1014.88	-106.83	-12.1977
	-105.757	-29.8793	-1004.56	-105.743	-26.6962	-1004.09	-105.694	-23.2125	-1003.89	-105.673	-19.3262	-1004.03	-105.687	-12.0931
	-104.589	-29.8628	-993.368	-104.565	-26.6713	-993.002	-104.527	-23.1494	-992.86	-104.512	-19.2177	-992.972	-104.523	-11.9872
	-103.422	-29.8451	-982.446	-103.415	-26.6457	-982.275	-103.397	-23.0845	-981.946	-103.363	-19.1053	-982.242	-103.394	-11.8812
	-102.247	-29.8269	-971.179	-102.229	-26.619	-971.247	-102.237	-23.0166	-971.074	-102.218	-18.9908	-971.22	-102.234	-11.7745
	-101.103	-29.8086	-960.274	-101.081	-26.5914	-960.135	-101.067	-22.9457	-960.276	-101.082	-18.8735	-960.128	-101.066	-11.6653
	-99.9472	-29.7897	-949.354	-99.9319	-26.564	-949.219	-99.9178	-22.8729	-949.205	-99.9163	-18.7508	-949.132	-99.9086	-11.5551
	-98.801	-29.7706	-938.248	-98.7629	-26.5354	-937.904	-98.7267	-22.7972	-938.133	-98.7508	-18.6243	-937.838	-98.7198	-11.4434
	-97.659	-29.7511	-927.606	-97.6427	-26.5063	-926.994	-97.5783	-22.7197	-927.017	-97.5807	-18.4925	-926.996	-97.5786	-11.3311
	-96.5023	-29.7308	-916.57	-96.481	-26.477	-916.091	-96.4307	-22.6402	-915.893	-96.4098	-18.3562	-916.104	-96.432	-11.2192
	-95.3285	-29.71	-905.36	-95.3011	-26.4461	-905.028	-95.2661	-22.5588	-904.967	-95.2597	-18.2173	-905.018	-95.2651	-11.1064
	-94.1636	-29.6885	-894.508	-94.1588	-26.4147	-894.313	-94.1382	-22.4761	-894.007	-94.106	-18.0733	-894.352	-94.1424	-10.9941
	-92.9943	-29.6664	-883.252	-92.9739	-26.3824	-883.32	-92.9811	-22.3903	-883.177	-92.966	-17.9268	-883.284	-92.9773	-10.8813
	-91.8469	-29.6443	-872.299	-91.821	-26.3493	-872.188	-91.8093	-22.3013	-872.3	-91.8211	-17.7767	-872.178	-91.8083	-10.7661
	-90.6933	-29.6217	-861.399	-90.6735	-26.3164	-861.262	-90.6591	-22.2095	-861.186	-90.6511	-17.6202	-861.234	-90.6562	-10.6504
	-89.5442	-29.599	-850.302	-89.5055	-26.2829	-849.937	-89.4671	-22.1142	-850.126	-89.487	-17.4591	-849.914	-89.4646	-10.5333
	-88.4069	-29.5761	-839.683	-88.3877	-26.249	-839.079	-88.3241	-22.0164	-839.059	-88.322	-17.291	-839.042	-88.3202	-10.4154
	-87.2438	-29.5527	-828.646	-87.2259	-26.2149	-828.184	-87.1773	-21.9163	-827.957	-87.1534	-17.1174	-828.162	-87.1749	-10.2985
	-86.0689	-29.5291	-817.476	-86.0501	-26.179	-817.005	-86.0005	-21.8133	-816.934	-85.9931	-16.941	-817.02	-86.0021	-10.181
	-84.9012	-29.5047	-806.564	-84.9014	-26.1428	-806.315	-84.8752	-21.7083	-806.035	-84.8458	-16.7586	-806.336	-84.8774	-10.064
	-83.7282	-29.4797	-795.203	-83.7056	-26.106	-795.31	-83.7169	-21.599	-795.157	-83.7007	-16.5725	-795.312	-83.717	-9.94645
	-82.5829	-29.4548	-784.322	-82.5602	-26.0685	-784.21	-82.5485	-21.485	-784.281	-82.5559	-16.383	-784.148	-82.5419	-9.82674
	-81.431	-29.4295	-773.426	-81.4132	-26.0313	-773.271	-81.3969	-21.3668	-773.222	-81.3918	-16.1867	-773.222	-81.3918	-9.70658
	-80.2873	-29.4043	-762.386	-80.2511	-25.9931	-761.98	-80.2084	-21.2435	-762.166	-80.228	-15.985	-761.972	-80.2076	-9.58522
	-79.1468	-29.3789	-751.701	-79.1264	-25.9548	-751.026	-79.0554	-21.1171	-751.047	-79.0576	-15.7767	-751.085	-79.0616	-9.46343
	-77.9808	-29.3528	-740.647	-77.9628	-25.9163	-740.176	-77.9132	-20.9868	-739.92	-77.8863	-15.5627	-740.175	-77.9131	-9.34254
	-76.8114	-29.3265	-729.496	-76.7891	-25.8762	-729.064	-76.7436	-20.8514	-728.995	-76.7363	-15.3461	-729.049	-76.742	-9.22105
	-75.65	-29.2995	-718.614	-75.6436	-25.8357	-718.343	-75.6151	-20.7124	-718.06	-75.5853	-15.125	-718.431	-75.6243	-9.10024
	-74.4749	-29.2721	-707.291	-74.4517	-25.7945	-707.363	-74.4592	-20.5667	-707.187	-74.4407	-14.9028	-707.378	-74.4609	-8.97912
	-73.3227	-29.2446	-696.363	-73.3013	-25.7525	-696.236	-73.2879	-20.4134	-696.341	-73.2991	-14.6782	-696.206	-73.2849	-8.85582
	-72.1712	-29.2165	-685.427	-72.1502	-25.7107	-685.288	-72.1355	-20.2526	-685.262	-72.1329	-14.447	-685.269	-72.1336	-8.7322
	-71.0321	-29.1885	-674.424	-70.992	-25.668	-674.05	-70.9526	-20.0836	-674.197	-70.9681	-14.2137	-673.989	-70.9462	-8.60738
	-69.8868	-29.1606	-663.68	-69.861	-25.625	-663.057	-69.7954	-19.9084	-663.128	-69.803	-13.9763	-663.126	-69.8028	-8.48214
	-68.7212	-29.1318	-652.657	-68.7007	-25.5816	-652.169	-68.6494	-19.7261	-651.972	-68.6286	-13.7355	-652.22	-68.6547	-8.35809
	-67.5523	-29.1027	-641.542	-67.5307	-25.5368	-641.082	-67.4823	-19.5346	-641.067	-67.4807	-13.4961	-641.159	-67.4904	-8.23348
	-66.3889	-29.0728	-630.727	-66.3923	-25.4917	-630.45	-66.3632	-19.3353	-630.117	-66.3281	-13.2553	-630.492	-66.3675	-8.10949
	-65.2175	-29.0425	-619.393	-65.1993	-25.4454	-619.4	-65.2	-19.1247	-619.223	-65.1813	-13.0161	-619.447	-65.2049	-7.98537
	-64.0684	-29.0122	-608.42	-64.0442	-25.3982	-608.269	-64.0283	-18.8998	-608.384	-64.0404	-12.7775	-608.308	-64.0325	-7.85922
	-62.9217	-28.9812	-597.594	-62.9047	-25.3512	-597.358	-62.8798	-18.6617	-597.354	-62.8794	-12.5361	-597.391	-62.8832	-7.73262
	-61.7749	-28.9504	-586.503	-61.7372	-25.3031	-586.066	-61.6911	-18.4081	-586.304	-61.7163	-12.2956	-586.114	-61.6962	-7.60489
	-60.6322	-28.9195	-575.811	-60.6117	-25.2548	-575.122	-60.5392	-18.1412	-575.223	-60.5498	-12.0534	-575.204	-60.5478	-7.4769
	-59.4627	-28.8876	-564.746	-59.447	-25.2059	-564.214	-59.391	-17.8611	-564.005	-59.3689	-11.8095	-564.276	-59.3975	-7.34997
	-58.3016	-28.8552	-553.667	-58.2807	-25.1551	-553.178	-58.2292	-17.5637	-553.188	-58.2303	-11.5685	-553.233	-58.235	-7.22241
	-57.1323	-28.8221	-542.785	-57.1353	-25.1038	-542.444	-57.0994	-17.2514	-542.199	-57.0735	-11.3294	-542.547	-57.1102	-7.09568
	-55.9627	-28.7884	-531.427	-55.9397	-25.0512	-531.405	-55.9373	-16.9199	-531.256	-55.9217	-11.0936	-531.467	-55.9439	-6.96905
	-54.8092	-28.7545	-520.48	-54.7874	-24.9975	-520.244	-54.7625	-16.5651	-520.447	-54.7839	-10.8603	-520.359	-54.7747	-6.84035
	-53.6643	-28.7202	-509.629	-53.6451	-24.9437	-509.351	-53.6159	-16.1918	-509.411	-53.6222	-10.6254	-509.438	-53.6251	-6.71133
	-52.5112	-28.6857	-498.521	-52.4758	-24.8883	-498.036	-52.4249	-15.7977	-498.314	-52.4541	-10.391	-498.138	-52.4356	-6.58126
	-51.3726	-28.651	-487.81	-51.3485	-24.8324	-487.073	-51.2708	-15.3885	-487.147	-51.2786	-10.1559	-487.17	-51.2811	-6.45076
	-50.1986	-28.6151	-476.798	-50.1893	-24.7759	-476.179	-50.1241	-14.9719	-476.072	-50.1128	-9.92145	-476.342	-50.1413	-6.32154
	-49.0459	-28.5786	-465.727	-49.0239	-24.717	-465.13	-48.9611	-14.5447	-465.195	-48.9679	-9.69108	-465.259	-48.9746	-6.19196
	-47.8745	-28.5412	-454.781	-47.8717	-24.6572	-454.463	-47.8382	-14.115	-454.221	-47.8127	-9.4611	-454.597	-47.8523	-6.06318
	-46.6995	-28.5029	-443.448	-46.6787	-24.5956	-443.353	-46.6687	-13.6824	-443.3	-46.6632	-9.23445	-443.511	-46.6854	-5.93441
	-45.5544	-28.4644	-432.568	-45.5335	-24.5322	-432.283	-45.5035	-13.2454	-432.521	-45.5286	-9.01185	-432.39	-45.5147	-5.80363
	-44.4037	-28.4251	-421.69	-44.3884	-24.4683	-421.354	-44.3531	-12.8137	-421.477	-44.366	-8.78719	-421.454	-44.3636	-5.67258
	-43.2549	-28.3853	-410.555	-43.2163	-24.4022	-410.027	-43.1608	-12.386	-410.367	-43.1966	-8.56272	-410.181	-43.1769	-5.54044
	-42.1105	-28.3451	-399.864	-42.0909	-24.3346	-399.085	-42.0089	-11.9688	-399.233	-42.0245	-8.33834	-399.205	-42.0216	-5.40806
	-40.9506	-28.3037	-388.892	-40.936	-24.2657	-388.34	-40.8779	-11.568	-388.204	-40.8636	-8.11453	-388.378	-40.8819	-5.27691
	-39.7841	-28.2614	-377.753	-39.7635	-24.1932	-377.213	-39.7067	-11.1772	-377.267	-39.7123	-7.89475	-377.284	-39.7141	-5.14532
	-38.6119	-28.2177	-366.844	-38.6151	-24.1186	-366.485	-38.5773	-10.7999	-366.248	-38.5524	-7.67439	-366.625	-38.5921	-5.01459
	-37.4458	-28.1726	-355.522	-37.4233	-24.0409	-355.462	-37.4171	-10.4327	-355.364	-37.4067	-7.4564	-355.562	-37.4275	-4.88399
	-36.2993	-28.1272	-344.586	-36.2722	-23.9599	-344.42	-36.2547	-10.0706	-344.598	-36.2735	-7.24267	-344.471	-36.2601	-4.75134
	-35.1441	-28.0806	-333.72	-35.1284	-23.877	-333.462	-35.1013	-9.71813	-333.482	-35.1034	-7.02642	-333.507	-35.106	-4.61838
	-33.9967	-28.0332	-322.608	-33.9588	-23.7901	-322.187	-33.9145	-9.3723	-322.458	-33.943	-6.8102	-322.248	-33.9208	-4.48448
	-32.8565	-27.9849	-311.934	-32.8351	-23.6999	-311.202	-32.7581	-9.03618	-311.365	-32.7752	-6.59496	-311.315	-32.77	-4.35037
	-31.6949	-27.9348	-300.973	-31.6814	-23.6062	-300.402	-31.6213	-8.71229	-300.228	-31.6029	-6.37965	-300.466	-31.628	-4.21752
	-30.524	-27.8833	-289.793	-30.5046	-23.5057	-289.309	-30.4535	-8.39503	-289.34	-30.4569	-6.16687	-289.386	-30.4616	-4.08423
	-29.3535	-27.8298	-278.897	-29.3576	-23.4	-278.574	-29.3235	-8.08688	-278.349	-29.2998	-5.95386	-278.66	-29.3327	-3.9519
	-28.1897	-27.7742	-267.599	-28.1683	-23.2872	-267.536	-28.1617	-7.78375	-267.446	-28.1522	-5.74372	-267.661	-28.1748	-3.81962
	-27.0365	-27.7174	-256.633	-27.014	-23.1664	-256.446	-26.9943	-7.48201	-256.629	-27.0135	-5.53742	-256.537	-27.0039	-3.68535
	-25.8873	-27.6586	-245.746	-25.868	-23.0386	-245.488	-25.8408	-7.18522	-245.536	-25.8458	-5.32838	-245.518	-25.844	-3.55091
	-24.7353	-27.5982	-234.616	-24.6964	-22.9002	-234.228	-24.6555	-6.89072	-234.44	-24.6779	-5.11788	-234.248	-24.6577	-3.41546
	-23.5997	-27.536	-224.002	-23.5791	-22.7511	-223.294	-23.5046	-6.60153	-223.417	-23.5176	-4.9077	-223.36	-23.5116	-3.27974
	-22.4334	-27.4707	-212.986	-22.4196	-22.5894	-212.423	-22.3603	-6.31964	-212.263	-22.3435	-4.69861	-212.53	-22.3716	-3.14534
	-21.2651	-27.4027	-201.826	-21.2449	-22.4091	-201.317	-21.1912	-6.04159	-201.384	-21.1983	-4.49198	-201.392	-21.1992	-3.01063
	-20.0938	-27.331	-190.941	-20.0991	-22.21	-190.646	-20.068	-5.7692	-190.397	-20.0418	-4.28343	-190.702	-20.0739	-2.8769
	-18.9346	-27.2555	-179.716	-18.9175	-21.9867	-179.669	-18.9125	-5.49866	-179.547	-18.8996	-4.0764	-179.695	-18.9153	-2.74335
	-17.7785	-27.1771	-168.653	-17.7529	-21.7327	-168.526	-17.7395	-5.22704	-168.673	-17.7551	-3.87275	-168.533	-17.7403	-2.60778
	-16.6272	-27.0946	-157.78	-16.6084	-21.4451	-157.537	-16.5828	-4.95714	-157.598	-16.5893	-3.66704	-157.544	-16.5836	-2.472
	-15.4759	-27.0083	-146.667	-15.4387	-21.1133	-146.251	-15.3948	-4.68714	-146.571	-15.4285	-3.46136	-146.306	-15.4007	-2.33533
	-14.3354	-26.9176	-136.017	-14.3176	-20.7304	-135.335	-14.2458	-4.41998	-135.477	-14.2607	-3.25378	-135.393	-14.2518	-2.19829
	-13.1727	-26.8207	-125.023	-13.1603	-20.2841	-124.477	-13.1029	-4.15771	-124.295	-13.0837	-3.04506	-124.546	-13.1101	-2.06255
	-12.0063	-26.7171	-113.857	-11.9849	-19.7473	-113.376	-11.9343	-3.89756	-113.372	-11.9339	-2.83907	-113.414	-11.9384	-1.92658
	-10.8384	-26.6055	-102.969	-10.8388	-19.093	-102.722	-10.8128	-3.64107	-102.472	-10.7865	-2.63336	-102.799	-10.8209	-1.79161
	-9.6711	-26.485	-91.6652	-9.64897	-18.2671	-91.6975	-9.65237	-3.38425	-91.6037	-9.6425	-2.4301	-91.7108	-9.65377	-1.65694
	-8.51741	-26.3562	-80.6567	-8.49017	-16.8945	-80.5448	-8.4784	-3.12488	-80.7178	-8.49661	-2.22681	-80.5894	-8.48309	-1.52023
	-7.36759	-26.2172	-69.7162	-7.33854	-14.8962	-69.5818	-7.3244	-2.86568	-69.6233	-7.32877	-2.02066	-69.6086	-7.32722	-1.38321
	-6.22289	-26.0667	-58.6669	-6.17546	-12.5807	-58.3795	-6.14521	-2.60477	-58.5748	-6.16577	-1.81576	-58.371	-6.14432	-1.24529
	-5.08213	-25.9037	-48.0258	-5.05534	-10.0517	-47.3794	-4.9873	-2.34538	-47.5397	-5.00417	-1.60869	-47.4296	-4.99259	-1.10701
	-3.91369	-25.7232	-36.9623	-3.89077	-7.55204	-36.5231	-3.84454	-2.08954	-36.3331	-3.82454	-1.40005	-36.5823	-3.85077	-0.970381
	-2.74914	-25.523	-25.877	-2.7239	-5.5495	-25.437	-2.67758	-1.83442	-25.4608	-2.68008	-1.19406	-25.5305	-2.68742	-0.833548
	-1.58297	-25.2993	-15.028	-1.5819	-4.22435	-14.8391	-1.56201	-1.58145	-14.572	-1.5339	-0.987548	-14.8397	-1.56207	-0.697646
	-0.414056	-25.0474	-3.71603	-0.391161	-3.30735	-3.71258	-0.390798	-1.32739	-3.62171	-0.381233	-0.783668	-3.76433	-0.396245	-0.562165

## Sheet: Figure 1c
		Electrical field (kV·cm-1)	P(-50°C)	Electrical field (kV·cm-1)	P (-10°C)	Electrical field (kV·cm-1)	P (25°C)	Electrical field (kV·cm-1)	P(50°C)	Electrical field (kV·cm-1)	P(250°C)
		0.55765	-27.5147	0.555654	-0.94717	0.57586	-0.787088	0.562858	-0.271313	0.58353	-0.295143
		1.40536	-27.2753	1.40923	-0.710327	1.43931	-0.521616	1.4262	-0.0901589	1.45027	-0.242564
		2.28378	-26.9897	2.2906	-0.502672	2.30842	-0.252213	2.3113	0.092496	2.31814	-0.190743
		3.17574	-26.6289	3.18316	-0.31256	3.19127	0.0183812	3.19317	0.275481	3.20278	-0.138356
		4.04494	-26.145	4.06261	-0.134619	4.07754	0.291862	4.08871	0.460006	4.06216	-0.0866905
		4.95573	-25.4308	4.95763	0.0357084	4.96661	0.564171	4.97168	0.641496	4.94091	-0.0352711
		5.82998	-24.1772	5.82822	0.200167	5.85157	0.835273	5.84473	0.823249	5.82927	0.0171354
		6.69369	-20.9369	6.703	0.361032	6.72876	1.1099	6.72238	1.0054	6.70353	0.0693172
		7.58396	-9.35587	7.58627	0.520344	7.60609	1.38246	7.59029	1.18401	7.60859	0.122371
		8.45061	4.89897	8.4411	0.678056	8.47178	1.65494	8.46173	1.36499	8.48534	0.175577
		9.32026	11.8975	9.32859	0.838424	9.33942	1.93266	9.349	1.54736	9.3547	0.227914
		10.2121	15.0538	10.2162	1.00452	10.2265	2.21308	10.2294	1.73015	10.2388	0.280878
		11.0822	17.2185	11.0981	1.17637	11.1141	2.49768	11.1253	1.91439	11.0973	0.333075
		11.9831	18.8361	11.9902	1.35782	11.9992	2.78488	12.0069	2.09561	11.9746	0.384915
		12.8635	20.1022	12.8637	1.54974	12.8894	3.07182	12.881	2.27751	12.8628	0.437982
		13.7373	21.1123	13.7372	1.75389	13.7676	3.36365	13.7622	2.4599	13.7418	0.490936
		14.6205	21.9324	14.6199	1.9754	14.6387	3.65746	14.6277	2.63948	14.6458	0.544561
		15.4734	22.6097	15.477	2.21639	15.5077	3.95419	15.4949	2.82135	15.5199	0.598315
		16.3563	23.1735	16.3641	2.48674	16.3814	4.25902	16.3834	3.00485	16.3897	0.651201
		17.2489	23.6525	17.2543	2.79886	17.2659	4.56881	17.267	3.18931	17.2796	0.704702
		18.1158	24.065	18.1351	3.16402	18.1505	4.88636	18.1584	3.37496	18.1289	0.757456
		19.0209	24.4234	19.0301	3.61017	19.0381	5.21094	19.046	3.55857	19.0133	0.809894
		19.9008	24.7392	19.904	4.18044	19.9298	5.53948	19.9172	3.74322	19.905	0.863632
		20.77	25.0184	20.7799	4.99929	20.8065	5.8773	20.7997	3.92772	20.7796	0.917175
		21.6524	25.2672	21.6548	6.8082	21.6771	6.21986	21.6572	4.11003	21.6776	0.971149
		22.5119	25.4907	22.5272	12.1821	22.5471	6.56719	22.5366	4.29549	22.5619	1.0253
		23.3943	25.6921	23.4339	18.4193	23.419	6.92956	23.4207	4.48196	23.428	1.07874
		24.2851	25.8769	24.2979	21.1798	24.3082	7.30234	24.3054	4.66993	24.3144	1.13268
		25.1531	26.0489	25.1697	22.1568	25.1864	7.68626	25.1953	4.86052	25.1646	1.18584
		26.0592	26.2102	26.0696	22.8523	26.0771	8.08484	26.084	5.04991	26.0478	1.23911
		26.9383	26.3625	26.9407	23.3953	26.9705	8.48858	26.9541	5.23752	26.9403	1.29307
		27.805	26.5061	27.81	23.8324	27.841	8.90298	27.8312	5.42577	27.8128	1.34646
		28.6887	26.6421	28.69	24.1955	28.7153	9.33297	28.6947	5.61454	28.7145	1.40096
		29.5472	26.7709	29.5514	24.5003	29.588	9.77176	29.5714	5.8059	29.593	1.45557
		30.4285	26.8925	30.4385	24.7622	30.4575	10.2282	30.4552	5.99924	30.4675	1.50929
		31.3191	27.0093	31.3247	24.9921	31.3403	10.703	31.3324	6.19386	31.3463	1.56357
		32.1881	27.1213	32.2027	25.1955	32.2271	11.193	32.2281	6.39178	32.2023	1.61712
		33.0947	27.2292	33.103	25.3791	33.1174	11.7028	33.119	6.58854	33.086	1.67056
		33.973	27.3349	33.9799	25.5453	34.0101	12.218	33.9902	6.78449	33.975	1.72473
		34.8379	27.4385	34.8452	25.6965	34.8774	12.7396	34.8632	6.98279	34.8434	1.77856
		35.725	27.5391	35.7247	25.8371	35.7549	13.2735	35.7303	7.18077	35.7482	1.83341
		36.5844	27.635	36.5862	25.9671	36.6255	13.8085	36.6081	7.3802	36.6283	1.88835
		37.4659	27.7268	37.4696	26.0901	37.4955	14.3494	37.4905	7.58348	37.4978	1.94232
		38.3492	27.816	38.3556	26.2082	38.3766	14.8934	38.3711	7.79011	38.382	1.99664
		39.2227	27.9034	39.2399	26.3202	39.2619	15.4338	39.2653	7.99885	39.2373	2.05025
		40.1332	27.99	40.1418	26.4276	40.158	15.9682	40.1575	8.20742	40.1223	2.10403
		41.0085	28.0763	41.0136	26.53	41.0441	16.4822	41.0282	8.41511	41.0095	2.1585
		41.8728	28.1602	41.8818	26.6277	41.9144	16.9766	41.9027	8.62364	41.881	2.21238
		42.7645	28.2408	42.7594	26.7221	42.7882	17.4536	42.7683	8.83431	42.7831	2.26744
		43.6178	28.3267	43.6225	26.8128	43.6599	17.9056	43.6448	9.04801	43.6664	2.32252
		44.4993	28.4102	44.5078	26.9014	44.5278	18.3385	44.5284	9.26437	44.536	2.37655
		45.3887	28.4849	45.3922	26.9883	45.4134	18.7521	45.4106	9.48376	45.417	2.431
		46.2635	28.5584	46.2789	27.0729	46.3007	19.144	46.3072	9.70725	46.2758	2.48463
		47.1698	28.6309	47.1769	27.1561	47.1885	19.5171	47.1944	9.93033	47.1578	2.53848
		48.042	28.7033	48.0474	27.2371	48.0726	19.8672	48.0599	10.155	48.0425	2.59338
		48.9097	28.7748	48.9179	27.3156	48.9455	20.1954	48.9417	10.3784	48.9186	2.64712
		49.7991	28.8444	49.7977	27.3925	49.8182	20.5064	49.8044	10.6028	49.8216	2.70171
		50.6549	28.9179	50.6557	27.468	50.6888	20.8001	50.6792	10.8332	50.6998	2.75674
		51.5314	28.9902	51.539	27.5422	51.5553	21.0799	51.5605	11.0655	51.5636	2.81105
		52.4237	29.0673	52.4296	27.6152	52.4425	21.3479	52.4458	11.3018	52.4532	2.86591
		53.2976	29.1596	53.3129	27.6876	53.3276	21.6037	53.34	11.5419	53.3094	2.91968
		54.2034	29.2401	54.2095	27.7596	54.2166	21.8504	54.2241	11.7814	54.1902	2.97341
		55.075	29.304	55.0785	27.8299	55.1023	22.0855	55.0954	12.0229	55.0765	3.02824
		55.946	29.3667	55.9503	27.8978	55.9736	22.3074	55.9758	12.2627	55.9499	3.08207
		56.8338	29.4298	56.8302	27.9645	56.85	22.5204	56.8375	12.502	56.8541	3.13665
		57.6884	29.4951	57.6895	28.0304	57.7198	22.7261	57.7118	12.7467	57.7335	3.19172
		58.5658	29.5928	58.5744	28.0959	58.5837	22.9261	58.595	12.9934	58.6002	3.24585
		59.4585	29.6857	59.4618	28.161	59.4731	23.1188	59.4799	13.2437	59.4866	3.30048
		60.3321	29.7418	60.3503	28.2252	60.3602	23.3041	60.377	13.4967	60.3478	3.35448
		61.2318	29.8012	61.2428	28.2892	61.2475	23.4853	61.2598	13.7482	61.2257	3.4084
		62.1147	29.8614	62.1152	28.3517	62.1347	23.6605	62.1327	13.9997	62.1113	3.46318
		62.9809	29.9302	62.9862	28.4125	63.0099	23.8289	63.0091	14.247	62.9831	3.51691
		63.8698	30.0199	63.8633	28.4743	63.8847	23.9923	63.8744	14.4924	63.889	3.57139
		64.7199	30.095	64.7212	28.5353	64.7491	24.1507	64.7446	14.7425	64.7635	3.62654
		65.6026	30.1478	65.6076	28.5938	65.6228	24.305	65.6338	14.9917	65.6366	3.68057
		66.5006	30.2071	66.5002	28.6519	66.5106	24.4563	66.5173	15.241	66.528	3.73504
		67.3716	30.2642	67.3825	28.7098	67.3942	24.6052	67.4166	15.4899	67.3841	3.78898
		68.2747	30.3321	68.2785	28.7681	68.2828	24.7513	68.2951	15.7341	68.2618	3.84283
		69.1524	30.569	69.1514	28.8252	69.172	24.8924	69.1687	15.975	69.1521	3.8977
		70.0185	30.7863	70.0236	28.8811	70.0467	25.0303	70.049	16.2109	70.0259	3.952
		70.9052	30.8348	70.9001	28.9368	70.9176	25.1639	70.9093	16.4407	70.9272	4.00651
		71.7579	30.8829	71.7594	28.9915	71.7866	25.2943	71.7837	16.6704	71.8034	4.06144
		72.642	30.9287	72.6466	29.0457	72.6583	25.4245	72.6723	16.8986	72.6752	4.1156
		73.5344	30.974	73.5353	29.1026	73.5495	25.5519	73.554	17.1243	73.5627	4.16999
		74.4059	31.1143	74.4133	29.1606	74.4246	25.6772	74.4479	17.3468	74.4139	4.22376
		75.3101	31.2545	75.3127	29.2151	75.3186	25.8012	75.3312	17.5631	75.2962	4.27746
		76.187	31.2997	76.1848	29.2673	76.2053	25.9222	76.2019	17.7753	76.1855	4.33253
		77.0566	31.3457	77.0574	29.3186	77.0806	26.0414	77.0848	17.9801	77.059	4.38694
		77.9385	31.3915	77.9314	29.3685	77.9488	26.156	77.9409	18.1792	77.9577	4.4413
		78.7977	31.4353	78.7958	29.4186	78.8198	26.2679	78.8197	18.3779	78.8398	4.4961
		79.6779	31.4884	79.68	29.4692	79.6916	26.38	79.7027	18.5727	79.7087	4.5504
		80.5679	31.5417	80.5714	29.519	80.5786	26.4898	80.5862	18.7653	80.5944	4.60526
		81.4377	31.5839	81.447	29.5679	81.4582	26.5988	81.4801	18.9532	81.4492	4.65931
		82.342	31.6254	82.3485	29.6177	82.3508	26.7065	82.364	19.1347	82.3297	4.7131
		83.223	31.6674	83.2193	29.6673	83.2394	26.8114	83.2389	19.3139	83.2216	4.76809
		84.0886	31.7093	84.092	29.7151	84.1106	26.915	84.1119	19.4857	84.0902	4.82239
		84.9745	31.7512	84.967	29.7618	84.9846	27.016	84.9759	19.6514	84.9943	4.877
		85.8307	31.9157	85.831	29.8081	85.855	27.1156	85.8542	19.8182	85.8737	4.93182
		86.7139	32.0788	86.7198	29.8545	86.7246	27.2161	86.7392	19.9827	86.7447	4.98595
		87.6014	32.1176	87.6055	29.9005	87.6098	27.3151	87.6178	20.1431	87.6258	5.04054
		87.6463	32.1561	87.6564	29.9164	87.6618	27.3504	87.6778	20.1688	87.6546	5.04996
		86.7984	32.168	86.7993	29.8998	86.8007	27.3178	86.806	20.0507	86.7787	5.01291
		85.9135	32.1527	85.9123	29.879	85.923	27.2776	85.9168	19.9223	85.9063	4.97446
		85.0186	32.136	85.0212	29.8568	85.039	27.2333	85.0366	19.786	85.0194	4.93463
		84.1502	32.1187	84.144	29.8335	84.1541	27.1846	84.1389	19.6443	84.1652	4.89484
		83.2481	32.1004	83.2466	29.8096	83.2663	27.1326	83.257	19.5024	83.2887	4.85518
		82.3693	32.0802	82.3737	29.7853	82.3784	27.0784	82.3842	19.3541	82.397	4.81384
		81.497	32.059	81.5004	29.76	81.5003	27.0208	81.5035	19.2014	81.5231	4.77214
		80.6172	32.0371	80.6256	29.7343	80.6278	26.9615	80.6463	19.0454	80.623	4.72965
		79.7613	32.015	79.7654	29.7083	79.7623	26.9	79.7711	18.8823	79.7442	4.68676
		78.8778	31.9933	78.8738	29.6815	78.8888	26.8345	78.8829	18.7147	78.8737	4.64443
		77.9838	31.9714	77.9885	29.654	78.0002	26.7667	77.9987	18.5399	77.9867	4.6012
		77.1182	31.9489	77.112	29.6257	77.1207	26.6956	77.1071	18.3591	77.1371	4.55848
		76.2114	31.9259	76.212	29.5968	76.2286	26.6225	76.223	18.1788	76.2536	4.51603
		75.335	31.9017	75.3399	29.5677	75.3443	26.5482	75.3528	17.9918	75.3662	4.47215
		74.4628	31.8769	74.4687	29.5379	74.465	26.4699	74.4674	17.8001	74.4868	4.42816
		73.5813	31.8518	73.5945	29.5079	73.5961	26.3907	73.6093	17.6059	73.5894	4.38323
		72.7258	31.8265	72.7283	29.4779	72.7316	26.3099	72.7331	17.4038	72.7096	4.33817
		71.8411	31.8018	71.8397	29.4472	71.8554	26.2243	71.8443	17.1971	71.8376	4.29404
		70.9519	31.7776	70.9532	29.4159	70.9684	26.1361	70.9612	16.9828	70.9529	4.24899
		70.0781	31.7529	70.0745	29.3841	70.0837	26.0454	70.0694	16.7637	70.1034	4.20455
		69.176	31.7278	69.1765	29.3516	69.1929	25.9521	69.1831	16.5452	69.2158	4.1602
		68.2985	31.7013	68.3018	29.319	68.306	25.8559	68.3084	16.3211	68.3262	4.11467
		67.4326	31.6739	67.4349	29.2859	67.434	25.7562	67.4305	16.0935	67.4575	4.06938
		66.5455	31.6464	66.5576	29.2526	66.557	25.6548	66.5726	15.8647	66.5541	4.02309
		65.6873	31.6192	65.6903	29.2193	65.6903	25.5506	65.6939	15.6306	65.669	3.97657
		64.8029	31.5926	64.8013	29.1853	64.8139	25.4413	64.8032	15.3933	64.7984	3.93101
		63.9168	31.5659	63.9155	29.1507	63.93	25.3286	63.9256	15.1511	63.916	3.88479
		63.0425	31.5387	63.0339	29.1153	63.0486	25.21	63.0279	14.906	63.0596	3.83906
		62.1386	31.511	62.1367	29.0793	62.153	25.0865	62.1428	14.6621	62.1794	3.79326
		61.2608	31.4823	61.2641	29.0436	61.2683	24.9623	61.2722	14.4189	61.2886	3.74677
		60.3935	31.4528	60.3971	29.0073	60.3946	24.8323	60.3972	14.1766	60.4206	3.70065
		59.5078	31.423	59.517	28.9703	59.5184	24.6977	59.533	13.9349	59.5147	3.65324
		58.6541	31.3933	58.6567	28.9336	58.6512	24.5593	58.6538	13.6909	58.6329	3.60579
		57.7687	31.3642	57.7676	28.8961	57.7818	24.413	57.7673	13.446	57.7625	3.55937
		56.8802	31.3351	56.8836	28.8578	56.8941	24.2608	56.891	13.2005	56.8825	3.5121
		56.0071	31.3056	56.0002	28.8189	56.0089	24.1005	55.9946	12.9544	56.026	3.46532
		55.102	31.2752	55.1019	28.7791	55.1146	23.9312	55.11	12.712	55.1443	3.41861
		54.2257	31.2436	54.2321	28.7394	54.2327	23.7574	54.2388	12.4739	54.2571	3.37126
		53.3573	31.2116	53.362	28.6996	53.3581	23.5753	53.3587	12.2387	53.3812	3.32425
		52.4686	31.1796	52.4819	28.6592	52.4817	23.3839	52.5005	12.0051	52.4787	3.27594
		51.6123	31.1475	51.6181	28.6188	51.6121	23.1838	51.6213	11.771	51.598	3.22737
		50.7398	31.1159	50.7351	28.5774	50.7429	22.9693	50.7361	11.538	50.7313	3.18
		49.8449	31.0842	49.8481	28.5353	49.8554	22.743	49.8594	11.3059	49.8488	3.13212
		48.9733	31.052	48.969	28.4924	48.9721	22.5003	48.9618	11.0739	48.9927	3.08459
		48.0703	31.0192	48.0673	28.4487	48.0796	22.2394	48.08	10.846	48.1126	3.03709
		47.1929	30.9855	47.1968	28.405	47.195	21.9675	47.2078	10.6225	47.226	2.98905
		46.3243	30.951	46.3279	28.3608	46.3196	21.6765	46.3291	10.4014	46.3492	2.94142
		45.4378	30.9159	45.4488	28.3158	45.441	21.364	45.4646	10.1828	45.4461	2.89244
		44.5823	30.8806	44.5885	28.2709	44.577	21.0326	44.5922	9.96444	44.5668	2.84319
		43.7027	30.8458	43.7013	28.225	43.7031	20.674	43.7037	9.74723	43.6975	2.7951
		42.8123	30.8111	42.8134	28.1781	42.813	20.2866	42.8215	9.52991	42.8104	2.74647
		41.9352	30.7756	41.9314	28.1302	41.9281	19.8659	41.926	9.31326	41.9558	2.69829
		41.036	30.7396	41.0364	28.0812	41.0371	19.4137	41.0447	9.102	41.0769	2.65027
		40.1549	30.702	40.162	28.0316	40.1524	18.9368	40.1741	8.89214	40.1892	2.60105
		39.2842	30.6638	39.2863	27.9818	39.2708	18.4319	39.2876	8.68769	39.3077	2.55268
		38.3963	30.6255	38.4096	27.9314	38.394	17.9052	38.4247	8.48498	38.4047	2.5035
		37.5435	30.5864	37.5522	27.8804	37.5276	17.3524	37.5547	8.28005	37.5328	2.45374
		36.6656	30.5478	36.6641	27.8281	36.657	16.7751	36.664	8.07765	36.6602	2.40495
		35.7718	30.5093	35.7728	27.7745	35.765	16.1906	35.7841	7.87411	35.775	2.35539
		34.8995	30.4702	34.8954	27.7199	34.8844	15.5943	34.8887	7.67027	34.9202	2.30659
		34.0005	30.43	34.0005	27.6637	33.999	14.9965	34.0091	7.47072	34.0428	2.25801
		33.1209	30.3882	33.124	27.6068	33.1107	14.4152	33.1347	7.27278	33.1516	2.20826
		32.2508	30.3457	32.2524	27.5494	32.236	13.8489	32.2536	7.07918	32.2746	2.15937
		31.363	30.3026	31.3758	27.4907	31.3583	13.3066	31.3942	6.88683	31.3733	2.10965
		30.5109	30.2593	30.5168	27.4309	30.4997	12.7818	30.5232	6.6923	30.4961	2.05918
		29.6288	30.2165	29.6285	27.3697	29.6239	12.269	29.6309	6.5003	29.6267	2.00987
		28.7367	30.1727	28.7413	27.3064	28.7375	11.7782	28.7511	6.30684	28.7417	1.96004
		27.8649	30.1279	27.86	27.2414	27.8586	11.3	27.8567	6.11243	27.8849	1.91081
		26.963	30.0818	26.9625	27.1741	26.9649	10.8369	26.9741	5.9216	27.0103	1.86152
		26.0857	30.0334	26.0895	27.1055	26.0796	10.3944	26.0999	5.73263	26.1156	1.81114
		25.2157	29.984	25.2172	27.0354	25.2019	9.96922	25.2199	5.5473	25.2397	1.7616
		24.3294	29.9341	24.3421	26.9631	24.3352	9.56262	24.3618	5.3631	24.3414	1.71128
		23.4758	29.8828	23.4826	26.8888	23.4712	9.16721	23.4871	5.17606	23.4642	1.6606
		22.5933	29.8317	22.5922	26.8119	22.5969	8.77976	22.5954	4.99046	22.5901	1.61081
		21.699	29.7794	21.699	26.7315	21.7045	8.4059	21.7135	4.80327	21.7026	1.56023
		20.8335	29.7253	20.8277	26.6478	20.8276	8.03842	20.8212	4.61568	20.8515	1.51037
		19.9284	29.6696	19.9276	26.5595	19.9346	7.67668	19.9359	4.43125	19.9716	1.46065
		19.0481	29.6113	19.0517	26.4672	19.0454	7.32828	19.0613	4.24719	19.077	1.40981
		18.1777	29.5519	18.1816	26.3713	18.1742	6.98853	18.1829	4.06464	18.2015	1.35941
		17.2927	29.4911	17.3078	26.2705	17.2985	6.66062	17.3243	3.88516	17.3032	1.30879
		16.4372	29.4286	16.4443	26.1643	16.4333	6.34244	16.4497	3.70335	16.4255	1.25787
		15.5536	29.3651	15.5564	26.0501	15.5615	6.02548	15.5555	3.52157	15.5532	1.2075
		14.6669	29.2994	14.6705	25.9261	14.6738	5.71469	14.6812	3.33877	14.6738	1.15662
		13.7933	29.2312	13.7903	25.7909	13.7932	5.40682	13.7815	3.15337	13.8148	1.10624
		12.8874	29.1598	12.8881	25.6404	12.8957	5.10153	12.9005	2.97099	12.9333	1.05595
		12.0075	29.0838	12.0136	25.4724	12.0069	4.8042	12.0239	2.78947	12.0392	1.00476
		11.1437	29.0046	11.1468	25.2827	11.1403	4.51097	11.1495	2.60901	11.1698	0.953959
		10.2558	28.9227	10.2701	25.0612	10.2607	4.22617	10.2856	2.43124	10.2671	0.902762
		9.40072	28.8373	9.40906	24.7949	9.39819	3.94632	9.41014	2.25141	9.39237	0.85142
		8.51849	28.7486	8.51842	24.4546	8.52318	3.66378	8.52194	2.07073	8.51529	0.80054
		7.63108	28.6542	7.63326	23.9884	7.64055	3.38444	7.64708	1.88859	7.63638	0.749024
		6.7578	28.553	6.75209	23.2931	6.75496	3.10544	6.74705	1.70363	6.77587	0.698068
		5.8527	28.444	5.8501	22.0684	5.86099	2.82637	5.86258	1.52141	5.89493	0.647435
		4.97332	28.3251	4.97041	19.1661	4.97892	2.55074	4.99215	1.33971	5.00459	0.59578
		4.10359	28.1966	4.07181	11.8037	4.10623	2.2761	4.11448	1.15879	4.13355	0.544491
		3.22021	28.0566	3.2196	4.71794	3.22607	2.00765	3.25213	0.980756	3.231	0.492957
		2.36476	27.9023	2.36969	2.43091	2.36381	1.74159	2.37572	0.800056	2.3526	0.441084
		1.48416	27.7311	1.48234	1.72425	1.4906	1.47117	1.48845	0.618578	1.48188	0.389709
		0.60276	27.5352	0.603925	1.31343	0.610046	1.20175	0.618603	0.435863	0.605276	0.337774
		-0.27044	27.3077	-0.274001	1.01374	-0.269073	0.935849	-0.280729	0.248711	-0.246625	0.286174
		-1.17414	27.0331	-1.17421	0.767775	-1.16178	0.66462	-1.16347	0.0642557	-1.1311	0.23461
		-2.04924	26.6936	-2.04275	0.553041	-2.04821	0.391357	-2.02988	-0.11583	-2.01623	0.181704
		-2.9214	26.2662	-2.91481	0.357807	-2.92033	0.123174	-2.91281	-0.297579	-2.89345	0.129036
		-3.80826	25.687	-3.79161	0.17555	-3.79828	-0.14745	-3.77545	-0.47845	-3.79188	0.0761104
		-4.66143	24.8549	-4.65489	0.00362302	-4.66343	-0.413633	-4.65075	-0.656344	-4.67359	0.023232
		-5.53684	23.4737	-5.53794	-0.164533	-5.53356	-0.680704	-5.53713	-0.839117	-5.54339	-0.0286259
		-6.42675	20.1348	-6.42732	-0.331927	-6.42288	-0.956631	-6.41477	-1.02186	-6.42788	-0.0812381
		-7.3024	8.54963	-7.30713	-0.498893	-7.30555	-1.22967	-7.31625	-1.20572	-7.28549	-0.133528
		-8.2277	-6.01805	-8.20612	-0.666664	-8.19714	-1.50683	-8.19598	-1.39028	-8.16448	-0.185742
		-9.08813	-13.3316	-9.07834	-0.835571	-9.08212	-1.78812	-9.06737	-1.5702	-9.05194	-0.239154
		-9.95746	-16.3794	-9.95005	-1.00756	-9.95578	-2.06579	-9.94866	-1.75276	-9.93063	-0.292195
		-10.8448	-18.3908	-10.8281	-1.18357	-10.835	-2.34846	-10.8109	-1.93378	-10.8302	-0.34579
		-11.697	-19.8549	-11.6884	-1.36526	-11.6965	-2.62925	-11.6825	-2.11203	-11.7099	-0.399151
		-12.5771	-20.9666	-12.5754	-1.55874	-12.5681	-2.91278	-12.5704	-2.29591	-12.5789	-0.451358
		-13.4694	-21.855	-13.4659	-1.7671	-13.4595	-3.20851	-13.4532	-2.47919	-13.4643	-0.504412
		-14.3454	-22.5724	-14.3468	-1.99328	-14.3482	-3.50388	-14.3539	-2.663	-14.3213	-0.557064
		-15.2432	-23.1634	-15.2403	-2.24359	-15.2332	-3.80638	-15.2327	-2.84822	-15.1986	-0.609798
		-16.1224	-23.6587	-16.1144	-2.52167	-16.1191	-4.11578	-16.1029	-3.02908	-16.0934	-0.663854
		-16.9938	-24.073	-16.984	-2.83652	-16.9977	-4.42416	-16.9865	-3.21253	-16.9622	-0.717496
		-17.8798	-24.4289	-17.8675	-3.20151	-17.8753	-4.74075	-17.848	-3.39458	-17.8672	-0.771687
		-18.7324	-24.7366	-18.7238	-3.63805	-18.7354	-5.0574	-18.7186	-3.57433	-18.7422	-0.825356
		-19.6128	-25.005	-19.6105	-4.20255	-19.6098	-5.37968	-19.6089	-3.76049	-19.615	-0.877869
		-20.5052	-25.2475	-20.5028	-5.03781	-20.4995	-5.72021	-20.4895	-3.94633	-20.5016	-0.931678
		-21.3785	-25.4658	-21.3889	-7.12714	-21.3827	-6.06402	-21.3903	-4.13278	-21.3568	-0.984863
		-22.2797	-25.6654	-22.3074	-13.3654	-22.2736	-6.41794	-22.2674	-4.32096	-22.233	-1.03798
		-23.1611	-25.8505	-23.1724	-19.67	-23.163	-6.78604	-23.1401	-4.50529	-23.127	-1.09244
		-24.0327	-26.0206	-24.0286	-21.8028	-24.0362	-7.15643	-24.025	-4.69299	-24	-1.14638
		-24.9166	-26.1802	-24.902	-22.6274	-24.9121	-7.54097	-24.882	-4.87951	-24.9026	-1.20093
		-25.7672	-26.3283	-25.7611	-23.2214	-25.773	-7.93384	-25.7562	-5.0658	-25.7785	-1.2555
		-26.6499	-26.4659	-26.6479	-23.6861	-26.651	-8.33286	-26.6481	-5.25615	-26.6504	-1.30844
		-27.5437	-26.5975	-27.5382	-24.0641	-27.5379	-8.75189	-27.5279	-5.44573	-27.5393	-1.36203
		-28.4136	-26.7235	-28.4156	-24.3793	-28.4203	-9.18605	-28.4226	-5.63819	-28.3881	-1.41551
		-29.3157	-26.8452	-29.312	-24.6488	-29.3122	-9.63519	-29.3041	-5.83251	-29.2708	-1.46881
		-30.1929	-26.9626	-30.188	-24.8816	-30.1997	-10.0971	-30.1774	-6.0242	-30.1621	-1.52356
		-31.0682	-27.0766	-31.0589	-25.0856	-31.0753	-10.5701	-31.0565	-6.21818	-31.0358	-1.57794
		-31.9468	-27.1876	-31.9316	-25.2675	-31.9506	-11.0619	-31.9151	-6.4122	-31.9346	-1.63269
		-32.8025	-27.2923	-32.7928	-25.4315	-32.8125	-11.5617	-32.7929	-6.60596	-32.8145	-1.68729
		-33.6871	-27.3923	-33.6809	-25.5823	-33.6914	-12.0683	-33.6825	-6.80379	-33.6876	-1.74041
		-34.5772	-27.4895	-34.5706	-25.7225	-34.5771	-12.5963	-34.5607	-7.00175	-34.5694	-1.79432
		-35.4451	-27.5839	-35.4476	-25.8543	-35.4575	-13.1356	-35.457	-7.20355	-35.4226	-1.84797
		-36.3496	-27.6769	-36.3473	-25.9788	-36.3534	-13.6854	-36.3408	-7.40731	-36.3035	-1.90156
		-37.2327	-27.7692	-37.2253	-26.0959	-37.2394	-14.2387	-37.2143	-7.60824	-37.1962	-1.95651
		-38.0975	-27.8589	-38.0928	-26.2069	-38.1093	-14.7811	-38.0913	-7.81269	-38.0698	-2.01092
		-38.984	-27.9477	-38.968	-26.3127	-38.9863	-15.3225	-38.9494	-8.0175	-38.9684	-2.06585
		-39.8413	-28.0415	-39.8348	-26.4139	-39.851	-15.8503	-39.8293	-8.22219	-39.8515	-2.1208
		-40.724	-28.131	-40.7206	-26.5115	-40.7277	-16.36	-40.7206	-8.43113	-40.725	-2.17387
		-41.6109	-28.2118	-41.6049	-26.6056	-41.6096	-16.8607	-41.5928	-8.6411	-41.6043	-2.22752
		-42.4866	-28.2907	-42.4847	-26.6977	-42.4911	-17.342	-42.4954	-8.85561	-42.4601	-2.28133
		-43.3885	-28.369	-43.3868	-26.7876	-43.3865	-17.805	-43.3791	-9.07189	-43.3438	-2.33512
		-44.2725	-28.4477	-44.2635	-26.8749	-44.2699	-18.247	-44.25	-9.28559	-44.2353	-2.39003
		-45.1347	-28.528	-45.1274	-26.9602	-45.1397	-18.6617	-45.1296	-9.50353	-45.1044	-2.44423
		-46.0223	-28.6137	-46.0079	-27.0428	-46.0193	-19.0571	-45.9925	-9.72208	-46.0085	-2.49917
		-46.8817	-28.6933	-46.8701	-27.123	-46.8842	-19.4285	-46.8666	-9.94035	-46.8912	-2.55406
		-47.759	-28.7634	-47.7571	-27.2017	-47.7553	-19.7787	-47.755	-10.1659	-47.7568	-2.60751
		-48.6473	-28.8326	-48.6419	-27.2782	-48.6398	-20.1151	-48.6338	-10.3902	-48.6404	-2.66132
		-49.5237	-28.9009	-49.524	-27.3541	-49.523	-20.4316	-49.5332	-10.6185	-49.4986	-2.71468
		-50.4221	-28.97	-50.4203	-27.4291	-50.4165	-20.7344	-50.4135	-10.8514	-50.3806	-2.76837
		-51.3016	-29.044	-51.2919	-27.5021	-51.298	-21.025	-51.2815	-11.0811	-51.2674	-2.8232
		-52.1709	-29.1169	-52.1634	-27.5742	-52.1711	-21.298	-52.1646	-11.3157	-52.1395	-2.87748
		-53.0561	-29.1843	-53.0406	-27.6455	-53.0494	-21.5594	-53.0273	-11.5502	-53.044	-2.93226
		-53.9131	-29.2494	-53.9032	-27.7154	-53.9123	-21.8078	-53.9016	-11.7855	-53.9224	-2.98697
		-54.7937	-29.3133	-54.7877	-27.7838	-54.7832	-22.0444	-54.7895	-12.0278	-54.7894	-3.04052
		-55.6842	-29.3777	-55.6737	-27.8515	-55.6724	-22.2739	-55.6654	-12.2678	-55.6737	-3.09429
		-56.5532	-29.4426	-56.558	-27.9188	-56.5531	-22.4933	-56.5663	-12.5119	-56.5311	-3.14738
		-57.4594	-29.5066	-57.4531	-27.9854	-57.4459	-22.7062	-57.4489	-12.7607	-57.4111	-3.20092
		-58.3346	-29.571	-58.3267	-28.051	-58.3275	-22.9114	-58.3149	-13.0047	-58.2991	-3.25594
		-59.2073	-29.6558	-59.1986	-28.1162	-59.2022	-23.1063	-59.1979	-13.2526	-59.1744	-3.31034
		-60.0904	-29.7778	-60.0778	-28.1804	-60.0829	-23.2964	-60.0616	-13.5002	-60.077	-3.36515
		-60.9467	-29.8861	-60.9352	-28.2431	-60.9433	-23.4799	-60.9384	-13.7466	-60.9582	-3.41985
		-61.8255	-29.9547	-61.8204	-28.3053	-61.8162	-23.6566	-61.822	-13.9985	-61.8246	-3.47332
		-62.7155	-30.0154	-62.7113	-28.3664	-62.7021	-23.8293	-62.7022	-14.2463	-62.7137	-3.52713
		-63.5896	-30.0741	-63.5918	-28.4273	-63.586	-23.9961	-63.6041	-14.496	-63.567	-3.58045
		-64.4913	-30.1366	-64.4881	-28.4882	-64.4793	-24.1601	-64.481	-14.7488	-64.4448	-3.63393
		-65.3697	-30.1993	-65.3599	-28.5479	-65.3586	-24.3194	-65.3524	-14.9943	-65.3345	-3.68871
		-66.2439	-30.305	-66.239	-28.6077	-66.2389	-24.4727	-66.2408	-15.2409	-66.2126	-3.74302
		-67.1323	-30.4352	-67.1161	-28.6669	-67.1182	-24.623	-67.0998	-15.4853	-67.1161	-3.79784
		-67.9857	-30.5623	-67.9733	-28.7247	-67.9785	-24.7688	-67.9743	-15.7256	-67.991	-3.85279
		-68.8631	-30.7262	-68.8603	-28.7822	-68.8527	-24.9097	-68.8638	-15.9684	-68.8621	-3.9062
		-69.7581	-30.842	-69.7517	-28.8391	-69.7406	-25.0493	-69.74	-16.2055	-69.7516	-3.96011
		-70.6297	-30.9044	-70.6305	-28.8962	-70.6264	-25.1847	-70.6407	-16.4394	-70.6062	-4.0131
		-71.5297	-30.9673	-71.5233	-28.9535	-71.5152	-25.3188	-71.5181	-16.6731	-71.4817	-4.06609
		-72.4101	-31.019	-72.4013	-29.0105	-72.3978	-25.4519	-72.3906	-16.8995	-72.3737	-4.12099
		-73.2817	-31.0695	-73.2757	-29.0675	-73.2761	-25.5792	-73.2748	-17.1241	-73.2519	-4.17521
		-74.1669	-31.1195	-74.1493	-29.1229	-74.1506	-25.7041	-74.134	-17.3442	-74.1521	-4.22996
		-75.0178	-31.1683	-75.0056	-29.177	-75.0118	-25.8264	-75.0077	-17.5572	-75.0298	-4.28461
		-75.901	-31.2154	-75.8962	-29.2307	-75.8883	-25.9449	-75.8989	-17.7701	-75.8995	-4.33791
		-76.7939	-31.2627	-76.7853	-29.2838	-76.777	-26.0628	-76.7767	-17.978	-76.7856	-4.39196
		-77.6644	-31.3091	-77.6645	-29.3371	-77.6534	-26.1775	-77.6714	-18.1809	-77.6395	-4.44498
		-78.5643	-31.3555	-78.5594	-29.391	-78.5496	-26.2912	-78.5515	-18.381	-78.5157	-4.49796
		-79.4461	-31.4023	-79.4352	-29.4443	-79.434	-26.4053	-79.4255	-18.574	-79.4082	-4.55287
		-80.3173	-31.4931	-80.3094	-29.4962	-80.3094	-26.5147	-80.3086	-18.7644	-80.2858	-4.6071
		-81.1982	-31.5833	-81.1793	-29.5472	-81.1838	-26.6209	-81.1639	-18.9503	-81.1814	-4.66177
		-82.0555	-31.6264	-82.0427	-29.5975	-82.0477	-26.7245	-82.0396	-19.1298	-82.062	-4.71621
		-82.9344	-31.71	-82.9314	-29.648	-82.9223	-26.8268	-82.9309	-19.3095	-82.9325	-4.7694
		-83.8288	-31.8583	-83.818	-29.6983	-83.8119	-26.9301	-83.8102	-19.4849	-83.8195	-4.82363
		-84.6975	-31.9636	-84.6945	-29.7488	-84.687	-27.0301	-84.7034	-19.6553	-84.6696	-4.87687
		-85.5994	-32.0045	-85.5955	-29.7994	-85.5797	-27.1283	-85.5848	-19.8233	-85.5518	-4.93012
		-86.4806	-32.0463	-86.471	-29.8488	-86.4684	-27.2264	-86.4603	-19.9861	-86.4442	-4.98508
		-87.3517	-32.1131	-87.3416	-29.898	-87.3408	-27.3208	-87.3396	-20.1463	-87.3199	-5.03944
		-87.4074	-32.1561	-87.3914	-29.9164	-87.3909	-27.3504	-87.3649	-20.1688	-87.3886	-5.04996
		-86.5091	-32.146	-86.497	-29.9016	-86.4936	-27.31	-86.4831	-20.0476	-86.5119	-5.01389
		-85.6251	-32.1313	-85.6207	-29.8842	-85.6067	-27.2622	-85.6098	-19.9199	-85.6217	-4.97425
		-84.7533	-32.1156	-84.7478	-29.8647	-84.7347	-27.2128	-84.7253	-19.7856	-84.7455	-4.93479
		-83.8779	-32.0989	-83.8771	-29.8439	-83.857	-27.1597	-83.8706	-19.6471	-83.846	-4.8943
		-83.019	-32.0823	-83.0111	-29.8226	-82.9951	-27.1045	-82.9931	-19.5062	-82.965	-4.85358
		-82.1383	-32.0657	-82.1285	-29.8	-82.119	-27.0467	-82.1028	-19.356	-82.097	-4.81345
		-81.2473	-32.0479	-81.2371	-29.7763	-81.2315	-26.9844	-81.2234	-19.2018	-81.2095	-4.77196
		-80.3803	-32.0294	-80.3597	-29.7513	-80.3554	-26.9209	-80.3278	-19.0426	-80.3586	-4.73064
		-79.4708	-32.0099	-79.4625	-29.7254	-79.4549	-26.8541	-79.4457	-18.8763	-79.4757	-4.6891
		-78.5917	-31.989	-78.584	-29.6994	-78.5736	-26.7849	-78.5747	-18.7095	-78.5853	-4.646
		-77.7219	-31.9683	-77.718	-29.6726	-77.7006	-26.7151	-77.6921	-18.5367	-77.712	-4.60309
		-76.843	-31.9474	-76.8405	-29.6455	-76.8257	-26.6422	-76.8364	-18.3602	-76.814	-4.55948
		-75.9817	-31.9267	-75.9792	-29.6186	-75.9587	-26.5691	-75.9552	-18.1813	-75.9298	-4.51595
		-75.1014	-31.9063	-75.0903	-29.5908	-75.0817	-26.4935	-75.0666	-17.992	-75.0602	-4.47334
		-74.2158	-31.8852	-74.2055	-29.5622	-74.1963	-26.4125	-74.1929	-17.7986	-74.1783	-4.42941
		-73.3423	-31.8638	-73.3237	-29.5328	-73.3191	-26.3309	-73.2939	-17.5997	-73.322	-4.3859
		-72.4357	-31.8412	-72.4252	-29.5028	-72.4198	-26.2461	-72.4083	-17.3936	-72.4382	-4.34224
		-71.5563	-31.8174	-71.5498	-29.4728	-71.5351	-26.1582	-71.537	-17.1881	-71.5475	-4.29699
		-70.6908	-31.7937	-70.682	-29.4422	-70.6665	-26.0702	-70.6578	-16.9762	-70.6789	-4.25235
		-69.8075	-31.7696	-69.8038	-29.4116	-69.7843	-25.9783	-69.7977	-16.7604	-69.7743	-4.20698
		-68.9442	-31.7461	-68.9419	-29.3811	-68.9212	-25.8858	-68.9198	-16.5443	-68.8954	-4.16166
		-68.0661	-31.7229	-68.0539	-29.3496	-68.048	-25.7909	-68.0297	-16.3182	-68.0262	-4.11761
		-67.1818	-31.699	-67.1741	-29.317	-67.163	-25.6893	-67.155	-16.0882	-67.1441	-4.07229
		-66.3055	-31.675	-66.2878	-29.2838	-66.2804	-25.5861	-66.2527	-15.8548	-66.2852	-4.02726
		-65.3974	-31.65	-65.3859	-29.2499	-65.3777	-25.4789	-65.3672	-15.6159	-65.4003	-3.98231
		-64.5188	-31.6236	-64.5139	-29.2159	-64.4976	-25.3672	-64.4998	-15.3797	-64.5134	-3.93591
		-63.653	-31.5975	-63.6458	-29.1815	-63.6279	-25.2547	-63.6175	-15.1402	-63.6396	-3.88989
		-62.7652	-31.5711	-62.7643	-29.1472	-62.7461	-25.1375	-62.7569	-14.9014	-62.739	-3.84326
		-61.907	-31.545	-61.9058	-29.1127	-61.8815	-25.0171	-61.8794	-14.6605	-61.8577	-3.79659
		-61.0308	-31.5196	-61.0199	-29.0777	-61.0083	-24.8938	-60.9924	-14.4151	-60.9914	-3.75125
		-60.1419	-31.4938	-60.1349	-29.0421	-60.1234	-24.7625	-60.1184	-14.1734	-60.1076	-3.70504
		-59.2641	-31.4676	-59.2496	-29.0056	-59.2423	-24.627	-59.2138	-13.9282	-59.2475	-3.65911
		-58.3631	-31.4402	-58.349	-28.9683	-58.3429	-24.4851	-58.3317	-13.6808	-58.3645	-3.61283
		-57.4837	-31.4115	-57.482	-28.9311	-57.4638	-24.3364	-57.4637	-13.4384	-57.479	-3.56528
		-56.6185	-31.3832	-56.6138	-28.8935	-56.59	-24.1856	-56.5819	-13.1963	-56.6048	-3.51844
		-55.7299	-31.3541	-55.7276	-28.8559	-55.7098	-24.0264	-55.7229	-12.9566	-55.7026	-3.47073
		-54.8718	-31.3254	-54.8677	-28.8183	-54.8445	-23.8605	-54.8437	-12.7189	-54.821	-3.42309
		-53.9945	-31.2978	-53.9858	-28.7799	-53.9746	-23.6892	-53.9587	-12.4794	-53.9545	-3.37697
		-53.1085	-31.2696	-53.0975	-28.7412	-53.0878	-23.5048	-53.0811	-12.2433	-53.07	-3.32997
		-52.2298	-31.2408	-52.2142	-28.7016	-52.2034	-23.3119	-52.1809	-12.0062	-52.2119	-3.28306
		-51.3282	-31.2112	-51.3174	-28.6607	-51.3077	-23.1077	-51.2995	-11.7688	-51.3316	-3.23604
		-50.4507	-31.1805	-50.4497	-28.6197	-50.4265	-22.8901	-50.433	-11.5387	-50.4463	-3.18777
		-49.5852	-31.1497	-49.5782	-28.5784	-49.5535	-22.6649	-49.5472	-11.31	-49.5734	-3.14013
		-48.6985	-31.1184	-48.6983	-28.5369	-48.675	-22.4225	-48.6889	-11.0838	-48.668	-3.09186
		-47.8408	-31.0875	-47.8399	-28.4951	-47.8118	-22.1667	-47.8136	-10.8604	-47.7919	-3.04334
		-46.9611	-31.0571	-46.9517	-28.4524	-46.9361	-21.8992	-46.9279	-10.6363	-46.9237	-2.99623
		-46.0715	-31.0255	-46.0643	-28.4091	-46.0488	-21.6059	-46.0468	-10.4156	-46.0365	-2.94845
		-45.1958	-30.9938	-45.1809	-28.3645	-45.165	-21.2918	-45.1458	-10.1933	-45.1773	-2.9008
		-44.2972	-30.9612	-44.2878	-28.3187	-44.2705	-20.9527	-44.2678	-9.97199	-44.3017	-2.85312
		-43.4154	-30.9273	-43.412	-28.2732	-43.3845	-20.5859	-43.3966	-9.75793	-43.4099	-2.80404
		-42.5459	-30.8931	-42.541	-28.2272	-42.5149	-20.1998	-42.5134	-9.54386	-42.5332	-2.75564
		-41.6588	-30.8585	-41.6573	-28.1806	-41.6304	-19.7806	-41.6533	-9.33295	-41.6302	-2.7066
		-40.804	-30.8243	-40.8013	-28.1338	-40.7707	-19.3347	-40.7793	-9.12426	-40.7551	-2.65732
		-39.9243	-30.7903	-39.9136	-28.0858	-39.8916	-18.861	-39.8894	-8.91129	-39.8845	-2.60938
		-39.0337	-30.7555	-39.0225	-28.0372	-38.999	-18.3495	-39.0088	-8.70424	-38.9969	-2.56135
		-38.159	-30.7206	-38.139	-27.9875	-38.1207	-17.8188	-38.111	-8.49707	-38.141	-2.51333
		-37.2543	-30.6844	-37.245	-27.936	-37.2262	-17.2542	-37.2314	-8.2886	-37.2629	-2.46472
		-36.3787	-30.6466	-36.3706	-27.8843	-36.3408	-16.6644	-36.3612	-8.08762	-36.3745	-2.4152
		-35.5089	-30.6088	-35.4995	-27.8318	-35.4684	-16.0808	-35.4737	-7.88626	-35.4968	-2.36638
		-34.6259	-30.5703	-34.622	-27.7786	-34.5899	-15.4876	-34.6184	-7.68758	-34.5978	-2.31672
		-33.7685	-30.5319	-33.7606	-27.7249	-33.7287	-14.8989	-33.744	-7.49108	-33.717	-2.26677
		-32.8847	-30.4938	-32.8767	-27.6695	-32.853	-14.3267	-32.8518	-7.29108	-32.8477	-2.21823
		-31.9941	-30.4549	-31.9864	-27.6133	-31.9611	-13.7585	-31.9747	-7.09666	-31.9629	-2.16944
		-31.1245	-30.4155	-31.1086	-27.5554	-31.0911	-13.2145	-31.0783	-6.90162	-31.1099	-2.12075
		-30.2219	-30.3745	-30.2084	-27.4952	-30.1893	-12.6828	-30.1936	-6.70465	-30.227	-2.07176
		-29.3415	-30.3318	-29.3368	-27.4344	-29.3068	-12.1652	-29.325	-6.51375	-29.3393	-2.02174
		-28.4726	-30.289	-28.4652	-27.3725	-28.4355	-11.6796	-28.4409	-6.32226	-28.4619	-1.97212
		-27.5922	-30.245	-27.5892	-27.3094	-27.5618	-11.2069	-27.5854	-6.13323	-27.5651	-1.92199
		-26.7293	-30.2005	-26.7257	-27.245	-26.6922	-10.7526	-26.7079	-5.94559	-26.6831	-1.8718
		-25.8479	-30.1563	-25.8421	-27.1782	-25.8214	-10.3177	-25.8191	-5.75439	-25.8144	-1.82268
		-24.9645	-30.111	-24.9539	-27.11	-24.9353	-9.89258	-24.9431	-5.56785	-24.929	-1.77335
		-24.091	-30.0652	-24.0738	-27.0388	-24.0619	-9.48565	-24.0428	-5.38025	-24.0745	-1.72428
		-23.1844	-30.0176	-23.1719	-26.9643	-23.1586	-9.08461	-23.1609	-5.19088	-23.1925	-1.67467
		-22.305	-29.9678	-22.2992	-26.8882	-22.2751	-8.69259	-22.2922	-5.00706	-22.304	-1.6241
		-21.4367	-29.9173	-21.4293	-26.8095	-21.4058	-8.32246	-21.4069	-4.82196	-21.4296	-1.57407
		-20.5524	-29.8651	-20.5552	-26.7283	-20.5288	-7.95744	-20.55	-4.63872	-20.5255	-1.52332
		-19.6911	-29.8122	-19.6891	-26.6444	-19.6638	-7.60356	-19.6689	-4.4565	-19.6456	-1.47254
		-18.8114	-29.7593	-18.8028	-26.556	-18.7842	-7.25948	-18.7822	-4.27084	-18.7768	-1.42297
		-17.9301	-29.7042	-17.9181	-26.4627	-17.9029	-6.91518	-17.9091	-4.08769	-17.8957	-1.37271
		-17.0525	-29.6477	-17.0361	-26.3642	-17.0243	-6.58495	-17.0056	-3.90544	-17.0375	-1.32325
		-16.1465	-29.5889	-16.1367	-26.2589	-16.1234	-6.25859	-16.1234	-3.7214	-16.154	-1.27353
		-15.2663	-29.5267	-15.2648	-26.1466	-15.2425	-5.93358	-15.2548	-3.54096	-15.2677	-1.2222
		-14.4041	-29.463	-14.3976	-26.0263	-14.3756	-5.62245	-14.3752	-3.35995	-14.3961	-1.17162
		-13.5133	-29.3968	-13.5175	-25.8967	-13.492	-5.31377	-13.5141	-3.1791	-13.4918	-1.12061
		-12.6542	-29.3286	-12.6487	-25.7555	-12.6289	-5.01243	-12.6321	-3.00026	-12.6097	-1.06939
		-11.7765	-29.259	-11.7694	-25.5971	-11.7511	-4.71713	-11.7462	-2.81679	-11.7396	-1.01912
		-10.8901	-29.1859	-10.8775	-25.4163	-10.8657	-4.41815	-10.8696	-2.63412	-10.8562	-0.968207
		-10.0131	-29.1099	-9.99937	-25.2058	-9.98618	-4.12837	-9.96921	-2.45294	-10.0005	-0.918137
		-9.11237	-29.029	-9.10081	-24.9503	-9.088	-3.83992	-9.08779	-2.26969	-9.11951	-0.868027
		-8.2331	-28.9422	-8.22724	-24.6292	-8.20894	-3.55088	-8.22148	-2.09026	-8.23146	-0.816307
		-7.36753	-28.8518	-7.35524	-24.1988	-7.33951	-3.2716	-7.33509	-1.90987	-7.35984	-0.765203
		-6.47963	-28.7557	-6.47424	-23.5602	-6.45562	-2.99214	-6.4771	-1.72941	-6.45432	-0.713727
		-5.62074	-28.6542	-5.60939	-22.4472	-5.5931	-2.71588	-5.59434	-1.55008	-5.57073	-0.661836
		-4.7464	-28.5464	-4.72345	-19.6959	-4.71857	-2.44329	-4.71177	-1.36634	-4.70968	-0.610969
		-3.85271	-28.4281	-3.81414	-12.2542	-3.83553	-2.1666	-3.83439	-1.185	-3.8225	-0.559719
		-2.98019	-28.2999	-2.94747	-4.8955	-2.95345	-1.89598	-2.93336	-1.00382	-2.96549	-0.509255
		-2.07863	-28.1576	-2.0596	-2.47223	-2.05593	-1.62433	-2.04968	-0.820146	-2.08426	-0.458743
		-1.19936	-27.9973	-1.19228	-1.75245	-1.17456	-1.35007	-1.18727	-0.639842	-1.1991	-0.406449
		-0.32997	-27.8188	-0.32403	-1.34873	-0.303533	-1.08319	-0.302857	-0.458752	-0.323985	-0.354848

## Sheet: Figure 1d
		Voltage (V)	Electrical field (kV·cm-1)	-70	Voltage (V)	Electrical field (kV·cm-1)	-30	Voltage (V)	Electrical field (kV·cm-1)	-10	Voltage (V)	Electrical field (kV·cm-1)	20	Voltage (V)	Electrical field (kV·cm-1)	45	Voltage (V)	Electrical field (kV·cm-1)	200
		1.33358	0.115963	-0.10969	1.80901	0.157305	-0.19072	1.85722	0.161497	-0.26533	0.9677	0.0841478	-0.19952	1.56801	0.136349	-0.40639	1.87912	0.163402	-0.18903
		6.56164	0.570577	-0.04985	6.77714	0.589317	-0.1293	6.63979	0.577373	-0.19242	5.81331	0.505505	-0.11077	5.30416	0.461231	-0.28833	6.76293	0.588081	-0.13029
		25.5328	2.22024	0.01014	25.2604	2.19656	-0.06782	24.6258	2.14137	-0.11937	22.8378	1.9859	-0.02152	21.0902	1.83393	-0.17027	25.5588	2.22251	-0.07173
		50.8932	4.42549	0.07031	51.3076	4.46153	-0.00623	51.0092	4.43558	-0.04621	49.3136	4.28814	0.06864	46.8886	4.07727	-0.05168	51.6368	4.49015	-0.01312
		71.9862	6.25967	0.13045	72.0004	6.2609	0.05563	73.156	6.36139	0.0266	72.9997	6.3478	0.15971	73.0187	6.34945	0.06722	72.5356	6.30744	0.04559
		89.2901	7.76436	0.19079	89.3304	7.76786	0.11768	90.0243	7.8282	0.09886	91.2225	7.9324	0.25014	94.1022	8.1828	0.18602	89.6051	7.79175	0.10428
		108.863	9.46633	0.25108	108.872	9.46716	0.17942	108.927	9.47189	0.17093	108.451	9.4305	0.33894	110.956	9.64837	0.30453	109.45	9.5174	0.16299
		129.816	11.2884	0.31104	129.819	11.2886	0.24079	129.684	11.2768	0.24315	128.642	11.1862	0.42735	128.199	11.1477	0.42293	130.238	11.325	0.22225
		149.879	13.0329	0.37069	150.035	13.0465	0.30225	149.751	13.0218	0.31533	149.517	13.0014	0.51651	147.511	12.827	0.54315	150.386	13.077	0.28146
		169.632	14.7506	0.43021	169.901	14.774	0.36389	169.783	14.7637	0.38718	170.505	14.8266	0.60622	169.461	14.7357	0.66582	169.935	14.7769	0.33997
		189.806	16.5048	0.48981	189.666	16.4927	0.42555	189.552	16.4828	0.45888	190.045	16.5256	0.69541	190.552	16.5697	0.78871	189.73	16.4983	0.39875
		209.731	18.2375	0.5495	209.53	18.22	0.48703	209.468	18.2146	0.53064	208.921	18.1671	0.78378	210.686	18.3205	0.91006	209.94	18.2556	0.45818
		229.901	19.9914	0.60915	229.865	19.9883	0.54855	229.912	19.9924	0.6025	229.38	19.9461	0.87238	229.773	19.9802	1.03019	229.891	19.9905	0.51761
		249.002	21.6524	0.66895	249.542	21.6993	0.61052	249.966	21.7362	0.67444	249.277	21.6762	0.96219	249.381	21.6853	1.15149	249.75	21.7174	0.5757
		269.482	23.4332	0.72859	270.038	23.4816	0.67245	269.603	23.4437	0.74639	269.778	23.4589	1.05243	269.048	23.3955	1.27551	269.787	23.4598	0.6351
		289.658	25.1877	0.78798	289.753	25.1959	0.73428	289.497	25.1737	0.81841	289.289	25.1555	1.14233	289.516	25.1753	1.40191	289.86	25.2052	0.69538
		309.238	26.8903	0.84758	309.368	26.9016	0.79614	309.494	26.9125	0.8904	309.363	26.9012	1.23308	309.489	26.9121	1.52919	309.802	26.9393	0.75378
		329.429	28.646	0.90731	329.805	28.6787	0.85786	329.976	28.6935	0.96243	329.448	28.6476	1.32609	329.931	28.6896	1.6557	329.706	28.6701	0.81246
		349.205	30.3657	0.96704	349.539	30.3947	0.91979	349.662	30.4054	1.0349	349.612	30.4011	1.41899	349.52	30.393	1.78168	349.825	30.4196	0.87206
		369.391	32.121	1.02683	369.308	32.1138	0.98195	369.348	32.1173	1.10789	369.611	32.1401	1.50913	369.126	32.0979	1.90927	369.867	32.1624	0.93158
		389.556	33.8744	1.08663	389.719	33.8886	1.04419	389.793	33.895	1.18087	389.627	33.8806	1.59803	389.357	33.8571	2.04038	389.653	33.8829	0.99091
		409.188	35.5815	1.14637	409.578	35.6155	1.10654	409.119	35.5756	1.25347	408.719	35.5408	1.68806	408.944	35.5603	2.17518	409.789	35.6338	1.05082
		429.322	37.3323	1.20612	429.423	37.3412	1.1689	429.338	37.3337	1.32585	429.281	37.3288	1.77936	429.222	37.3237	2.31186	429.648	37.3607	1.1145
		449.446	39.0823	1.26592	449.55	39.0913	1.23099	449.448	39.0825	1.39844	449.519	39.0886	1.87085	449.079	39.0503	2.44858	449.946	39.1257	1.17757
		469.066	40.7883	1.32573	469.298	40.8085	1.29289	469.251	40.8044	1.47142	469.653	40.8394	1.96199	469.272	40.8063	2.58527	469.334	40.8116	1.23819
		489.534	42.5682	1.38566	489.501	42.5653	1.35518	489.396	42.5562	1.54463	489.306	42.5484	2.05393	489.418	42.5581	2.72342	489.74	42.5861	1.29808
		509.282	44.2854	1.44571	509.118	44.2712	1.41785	509.239	44.2817	1.61785	509.038	44.2642	2.14788	509.087	44.2685	2.86429	509.945	44.343	1.35713
		529.423	46.0368	1.50574	529.015	46.0013	1.48056	529.165	46.0143	1.69096	528.8	45.9826	2.24279	528.753	45.9785	3.00771	529.288	46.025	1.41803
		549.457	47.7789	1.56577	549.246	47.7606	1.54389	549.388	47.7729	1.76403	549.355	47.77	2.33722	549.379	47.7721	3.15273	549.578	47.7894	1.48058
		569.186	49.4944	1.62593	569.406	49.5136	1.60796	569.023	49.4802	1.83742	569.217	49.4971	2.4305	568.902	49.4697	3.29878	569.714	49.5404	1.54216
		589.18	51.2331	1.68634	589.265	51.2405	1.67171	588.97	51.2147	1.91117	588.583	51.1812	2.52459	588.789	51.1991	3.44586	589.315	51.2448	1.60072
		608.81	52.94	1.74681	609.269	52.9799	1.73475	609.189	52.9729	1.98512	608.985	52.9552	2.61941	609.3	52.9826	3.59428	609.563	53.0055	1.65901
		629.043	54.6994	1.80721	628.759	54.6747	1.79777	628.821	54.68	2.05948	628.889	54.686	2.71303	628.88	54.6852	3.74435	629.299	54.7216	1.71837
		649.04	56.4382	1.86772	649.561	56.4835	1.8614	649.239	56.4555	2.13413	649.115	56.4448	2.80596	649.196	56.4518	3.89586	649.343	56.4646	1.77791
		669.664	58.2316	1.93448	669.377	58.2067	1.92566	669.302	58.2001	2.20864	669.015	58.1752	2.89933	669.33	58.2026	4.04813	669.555	58.2222	1.8369
		689.066	59.9188	2.00717	688.881	59.9027	1.99015	689.042	59.9167	2.28398	688.41	59.8617	2.99395	689.165	59.9274	4.20035	689.341	59.9427	1.89578
		709.392	61.6862	2.07319	709.512	61.6967	2.05441	709.356	61.6831	2.36026	708.901	61.6436	3.08946	709.25	61.6739	4.35233	709.498	61.6955	1.95574
		729.218	63.4102	2.13062	729.298	63.4172	2.11849	729.092	63.3993	2.43607	729.052	63.3958	3.18511	729.111	63.401	4.50481	729.054	63.396	2.01588
		749.101	65.1392	2.18888	749.21	65.1487	2.18297	748.975	65.1283	2.51189	748.542	65.0906	3.27957	748.928	65.1241	4.6582	749.311	65.1575	2.07498
		769.012	66.8706	2.25142	769.358	66.9007	2.24804	769.019	66.8712	2.58838	768.931	66.8636	3.37493	769.201	66.8871	4.8112	770.177	66.9719	2.13394
		789.061	68.614	2.31423	789.243	68.6298	2.3133	788.843	68.595	2.66533	789.039	68.6121	3.47269	788.76	68.5878	4.96707	789.12	68.6191	2.19326
		809.109	70.3573	2.37543	809.095	70.3561	2.37862	808.702	70.3219	2.74321	808.124	70.2717	3.57057	808.633	70.3159	5.12572	808.951	70.3435	2.25267
		829.243	72.1081	2.43663	829.407	72.1223	2.44451	829.12	72.0974	2.82196	828.106	72.0093	3.66819	828.492	72.0428	5.28208	829.769	72.1538	2.31181
		848.723	73.802	2.49876	848.676	73.7979	2.51106	848.792	73.808	2.90092	848.806	73.8092	3.76637	848.425	73.7761	5.43636	849.297	73.8519	2.37094
		869.568	75.6146	2.56107	869.487	75.6076	2.57892	869.002	75.5654	2.98038	869.44	75.6035	3.86624	868.907	75.5571	5.59024	869.122	75.5759	2.43012
		889.202	77.3219	2.62255	889.081	77.3114	2.66404	888.878	77.2937	3.06074	888.626	77.2719	3.96841	888.724	77.2803	5.74569	889.19	77.3209	2.48916
		908.862	79.0315	2.68579	908.509	79.0008	2.75362	908.471	78.9975	3.14228	908.464	78.9969	4.07203	908.353	78.9872	5.90339	908.955	79.0395	2.54814
		929.157	80.7963	2.75045	928.89	80.773	2.82266	928.795	80.7648	3.22452	928.423	80.7324	4.17599	928.556	80.744	6.06209	929.079	80.7895	2.60733
		948.86	82.5096	2.81312	949.301	82.5479	2.88335	948.955	82.5178	3.30867	948.519	82.4799	4.28041	948.394	82.469	6.22006	949.151	82.5349	2.66664
		968.826	84.2457	2.8753	968.925	84.2544	2.94929	968.776	84.2414	3.39708	968.414	84.2099	4.38603	968.246	84.1953	6.37665	969.098	84.2694	2.7262
		989.391	86.034	2.93867	989.121	86.0105	3.0209	988.522	85.9584	3.48711	988.64	85.9687	4.49299	988.607	85.9658	6.5326	988.995	85.9996	2.78594
		1008.94	87.7337	3.00272	1009.1	87.7477	3.09213	1008.75	87.7172	3.57417	1008.4	87.687	4.6026	1008.59	87.7038	6.68923	1008.88	87.7283	2.84555
		1028.86	89.4661	3.06665	1028.83	89.4632	3.1616	1028.85	89.4649	3.6586	1028.37	89.4237	4.71412	1028.35	89.4215	6.84717	1029.01	89.4789	2.90516
		1049.24	91.2379	3.13062	1048.89	91.2083	3.23119	1049.36	91.249	3.74399	1048.48	91.1722	4.82537	1048.26	91.1533	7.00612	1049.28	91.2417	2.96491
		1068.4	92.9043	3.19501	1068.59	92.921	3.30217	1068.62	92.9238	3.83201	1068.05	92.8737	4.93712	1068.16	92.8837	7.16535	1068.94	92.951	3.02461
		1088.7	94.6698	3.25961	1089.36	94.7273	3.37423	1088.77	94.6758	3.92205	1088.4	94.6439	5.04933	1088.66	94.6659	7.32271	1089.14	94.7076	3.09122
		1109.36	96.4663	3.32507	1109.15	96.448	3.44662	1108.69	96.4078	4.01277	1107.96	96.3443	5.16478	1108.9	96.4257	7.483	1109.14	96.4474	3.16841
		1128.67	98.1449	3.3912	1128.26	98.1098	3.51955	1128.57	98.1364	4.10344	1127.93	98.0806	5.28422	1128.37	98.1195	7.64891	1128.4	98.1216	3.23211
		1148.72	99.889	3.4569	1148.55	99.8738	3.59334	1148.72	99.8886	4.19485	1148.44	99.8643	5.40491	1148.53	99.8722	7.81488	1149.09	99.9205	3.2791
		1168.86	101.64	3.52263	1169.53	101.699	3.66798	1168.59	101.617	4.28773	1168.33	101.594	5.52693	1168.77	101.632	7.97969	1169.36	101.683	3.33487
		1188.79	103.373	3.59063	1188.91	103.383	3.7435	1188.47	103.345	4.38214	1188.12	103.315	5.65146	1188.23	103.324	8.14527	1188.54	103.352	3.39963
		1208.98	105.128	3.66036	1209.01	105.131	3.81969	1209.15	105.143	4.47752	1207.93	105.038	5.77982	1208.34	105.073	8.31361	1208.69	105.104	3.46177
		1228.96	106.866	3.72886	1228.96	106.866	3.89679	1228.66	106.84	4.57378	1227.57	106.745	5.91226	1228.38	106.816	8.48637	1228.58	106.833	3.52147
		1248.44	108.56	3.79649	1248.85	108.595	3.97608	1248.12	108.533	4.67184	1247.59	108.486	6.04882	1248.15	108.535	8.66067	1248.58	108.572	3.58113
		1268.52	110.306	3.86476	1268.9	110.339	4.05632	1268.55	110.309	4.77212	1267.73	110.237	6.18908	1268.14	110.273	8.83147	1268.75	110.326	3.64003
		1288.54	112.047	3.93409	1288.41	112.036	4.13626	1288.29	112.025	4.8746	1287.72	111.976	6.33307	1288.29	112.025	8.99856	1288.81	112.071	3.69956
		1309.05	113.83	4.00412	1308.78	113.807	4.21746	1308.51	113.783	4.97869	1308.05	113.743	6.48242	1308.43	113.776	9.16435	1309.17	113.841	3.76013
		1328.93	115.559	4.07469	1328.84	115.551	4.30077	1328.7	115.539	5.08547	1327.81	115.462	6.63996	1328.45	115.517	9.33135	1327.7	115.452	3.82176
		1348.44	117.255	4.14598	1348.7	117.278	4.38598	1347.96	117.214	5.19517	1346.66	117.101	6.8066	1348.26	117.24	9.50092	1345.81	117.027	3.88335
		1368.69	119.016	4.21818	1368.88	119.033	4.47218	1368.35	118.987	5.30666	1367.02	118.872	6.98184	1368.14	118.969	9.6728	1372.12	119.315	3.94479
		1388.6	120.748	4.29109	1388.56	120.744	4.56005	1388.22	120.714	5.42059	1387.28	120.633	7.16715	1387.74	120.673	9.8455	1390.44	120.908	4.00657
		1408.23	122.455	4.36441	1408.29	122.46	4.65111	1408.23	122.455	5.5379	1407.1	122.356	7.36528	1407.76	122.414	10.0178	1407.1	122.356	4.06848
		1428.48	124.216	4.43835	1428.51	124.219	4.74419	1428.43	124.212	5.6592	1426.96	124.084	7.58002	1428.04	124.177	10.1895	1427.51	124.131	4.13535
		1448.58	125.963	4.51323	1448.59	125.964	4.83819	1447.82	125.897	5.78532	1446.32	125.767	7.81463	1448.11	125.923	10.3614	1448.92	125.993	4.20318
		1468.48	127.694	4.59316	1468.32	127.68	4.93403	1467.83	127.637	5.91681	1465.48	127.433	8.07225	1467.72	127.628	10.5339	1468.97	127.736	4.26041
		1488.35	129.422	4.67849	1488.15	129.404	5.03276	1488.04	129.395	6.05282	1485.08	129.137	8.35712	1488.18	129.407	10.7073	1487.54	129.351	4.3133
		1508.12	131.14	4.76181	1508.18	131.146	5.13479	1507.66	131.101	6.19387	1504.75	130.848	8.67383	1507.96	131.127	10.8817	1508	131.13	4.37232
		1528.82	132.941	4.83989	1528.21	132.888	5.24004	1527.89	132.86	6.34166	1524.7	132.583	9.02611	1527.64	132.838	11.0567	1529.36	132.988	4.43394
		1548.41	134.644	4.91664	1548.39	134.643	5.34866	1547.68	134.581	6.49696	1544.56	134.309	9.41659	1547.45	134.561	11.2333	1549.21	134.714	4.49278
		1567.64	136.317	4.99672	1567.83	136.333	5.46121	1567.08	136.268	6.66051	1564.16	136.014	9.84701	1568.01	136.349	11.4123	1567.87	136.337	4.54974
		1588.48	138.128	5.08012	1588.39	138.121	5.57911	1587.76	138.066	6.83411	1583.98	137.738	10.3218	1588.37	138.119	11.5934	1588.24	138.108	4.60778
		1609.02	139.914	5.16476	1607.59	139.791	5.70274	1607.38	139.772	7.02067	1603.65	139.448	10.8441	1605.96	139.649	11.7774	1606.78	139.72	4.66675
		1628.31	141.592	5.24996	1625.71	141.366	5.83202	1626.33	141.42	7.22422	1623.33	141.159	11.4139	1626.11	141.401	11.9648	1630.06	141.744	4.72425
		1647.95	143.3	5.33658	1648.52	143.35	5.96792	1645.6	143.096	7.44975	1643.62	142.924	12.0323	1650.05	143.483	12.1516	1650.41	143.514	4.78284
		1667.94	145.039	5.42304	1669.2	145.148	6.11309	1665.02	144.784	7.70275	1663.95	144.691	12.6972	1671.1	145.313	12.3329	1667.77	145.023	4.84367
		1687.68	146.755	5.51412	1687.76	146.762	6.27097	1684.8	146.504	7.98879	1684.47	146.476	13.403	1689.25	146.891	12.5088	1687.12	146.706	4.90403
		1707.79	148.503	5.61104	1706.72	148.41	6.44577	1705.01	148.262	8.3129	1705.69	148.321	14.1378	1707.45	148.474	12.6824	1708.21	148.54	4.96586
		1728.57	150.311	5.70771	1725.21	150.019	6.6442	1724.5	149.956	8.67959	1727.65	150.23	14.881	1725.78	150.068	12.8587	1728.09	150.268	5.02881
		1748.77	152.067	5.80548	1744.88	151.729	6.87354	1744.18	151.668	9.09358	1751.02	152.263	15.6025	1746.71	151.888	13.0392	1748.59	152.051	5.0997
		1767.87	153.728	5.90732	1764.37	153.423	7.13767	1763.49	153.347	9.55957	1775	154.348	16.2649	1767.61	153.705	13.22	1767.52	153.697	5.16827
		1787.38	155.424	6.01476	1784.42	155.167	7.43704	1782.69	155.017	10.0817	1798.36	156.379	16.8344	1788.02	155.48	13.398	1788.74	155.543	5.22131
		1807.19	157.147	6.12821	1805.09	156.965	7.77444	1802.78	156.764	10.6648	1820.02	158.263	17.2942	1808.84	157.29	13.5704	1808.9	157.296	5.27454
		1827.47	158.911	6.24882	1824.57	158.658	8.15314	1822.22	158.454	11.312	1837.56	159.788	17.6558	1828.25	158.978	13.7452	1827.9	158.948	5.33531
		1846.94	160.604	6.37988	1844.2	160.365	8.57528	1841.92	160.167	12.0253	1852.95	161.126	17.9532	1847.26	160.632	13.9246	1847.38	160.642	5.39619
		1866.42	162.297	6.52596	1864.14	162.099	9.04389	1862.34	161.943	12.8081	1868.59	162.486	18.2223	1867.32	162.376	14.1006	1867.75	162.413	5.45815
		1885.5	163.956	6.68977	1883.4	163.774	9.56089	1881.91	163.644	13.6623	1885.72	163.976	18.4927	1887.28	164.111	14.2732	1888.53	164.22	5.52512
		1905.55	165.7	6.87002	1903.34	165.507	10.1253	1901.4	165.339	14.5901	1905.57	165.702	18.7734	1907.55	165.874	14.4444	1908.27	165.937	5.58849
		1926.84	167.551	7.06244	1924.45	167.343	10.7298	1921.59	167.095	15.5952	1927.87	167.641	19.0509	1928.44	167.69	14.6162	1927.95	167.648	5.64493
		1947.67	169.362	7.26219	1945.62	169.184	11.3611	1941.15	168.795	16.6783	1950.53	169.611	19.3113	1948.16	169.405	14.7896	1947.8	169.373	5.70167
		1967.41	171.08	7.46568	1967.27	171.067	11.9977	1961.6	170.574	17.8353	1971.81	171.462	19.5447	1967.72	171.106	14.9638	1965.55	170.918	5.76187
		1987.65	172.839	7.66878	1990.83	173.116	12.6135	1983.26	172.457	19.0465	1991.1	173.139	19.7487	1987.42	172.819	15.1352	1988.46	172.91	5.82101
		2001.4	174.035	7.84089	2008.35	174.639	13.1427	2002.56	174.136	20.22	2003.6	174.226	19.8975	2002.02	174.089	15.2666	2000.26	173.936	5.85276
		1991.6	173.183	7.90593	2008.32	174.637	13.46	2014.83	175.202	21.1259	1995.46	173.518	19.905	1995.87	173.554	15.2608	1982.71	172.409	5.82349
		1960.36	170.466	7.85294	1982.1	172.356	13.5026	2010.17	174.797	21.5455	1966.97	171.041	19.7435	1968.52	171.176	15.0832	1950.6	169.618	5.74973
		1927.94	167.647	7.76098	1939.24	168.63	13.3718	1976.48	171.868	21.4944	1931.67	167.971	19.4933	1931.81	167.983	14.8168	1924.49	167.347	5.67775
		1904.88	165.642	7.68652	1901.06	165.31	13.2191	1922.03	167.133	21.1877	1901.89	165.382	19.2484	1899.38	165.164	14.5689	1907.83	165.898	5.62705
		1889.77	164.328	7.63516	1881.37	163.597	13.1132	1883.32	163.767	20.8406	1882.13	163.664	19.0612	1878.29	163.33	14.3998	1893.58	164.659	5.58533
		1874.91	163.036	7.58331	1870.42	162.646	13.0428	1862.18	161.929	20.5509	1868.21	162.453	18.9225	1865.87	162.249	14.2956	1873.61	162.923	5.53467
		1854.62	161.272	7.51624	1857.25	161.5	12.9665	1847.83	160.681	20.3142	1854.73	161.281	18.7928	1854.36	161.248	14.2063	1851.07	160.963	5.47522
		1831.86	159.292	7.44023	1838.35	159.856	12.8562	1835.16	159.579	20.081	1838	159.826	18.6342	1838.89	159.904	14.0861	1829.5	159.087	5.41652
		1810.3	157.417	7.366	1815.91	157.905	12.7097	1820.02	158.263	19.8006	1817.38	158.033	18.4285	1817.55	158.048	13.9184	1810.64	157.447	5.36272
		1791.05	155.743	7.29681	1793.12	155.924	12.539	1802.48	156.737	19.4377	1794.3	156.026	18.1818	1792.63	155.881	13.72	1791.61	155.792	5.31123
		1772.7	154.148	7.22868	1772.49	154.129	12.3553	1782.36	154.988	18.9769	1772.71	154.149	17.9129	1768.65	153.796	13.5231	1772.29	154.112	5.2581
		1752.64	152.403	7.15707	1752.8	152.418	12.161	1761.08	153.138	18.4174	1751.36	152.292	17.6374	1747.04	151.916	13.3494	1751.31	152.288	5.20248
		1732.3	150.635	7.08117	1734.16	150.796	11.9523	1739.99	151.304	17.7682	1731.72	150.584	17.3593	1729.21	150.366	13.1988	1730.85	150.508	5.14635
		1712.08	148.877	7.00309	1714.92	149.124	11.7235	1718.56	149.44	17.0413	1713.69	149.017	17.0715	1712.24	148.89	13.0562	1711.16	148.797	5.09122
		1691.82	147.114	6.92459	1695.1	147.4	11.4711	1696.88	147.555	16.2491	1694.94	147.386	16.7614	1693.73	147.281	12.9052	1691.57	147.093	5.0368
		1672.33	145.42	6.8455	1674.87	145.641	11.1937	1675.12	145.662	15.406	1675.99	145.738	16.4175	1673.55	145.526	12.7389	1671.75	145.37	4.98203
		1652.77	143.719	6.76448	1654.96	143.909	10.8913	1653.59	143.79	14.5268	1656.71	144.061	16.0315	1652.18	143.667	12.5616	1651.91	143.644	4.92659
		1632.14	141.925	6.68063	1634.59	142.138	10.5642	1631.23	141.846	13.6295	1636.59	142.312	15.5995	1630.87	141.815	12.3833	1631.39	141.86	4.87097
		1612.34	140.203	6.59405	1614.81	140.418	10.2131	1608.56	139.875	12.7355	1616.49	140.564	15.1216	1610.27	140.024	12.2115	1611.42	140.124	4.8155
		1592.39	138.469	6.50507	1594.53	138.655	9.83804	1586.35	137.944	11.8698	1596.04	138.786	14.5995	1591	138.348	12.0475	1592.07	138.44	4.76016
		1572.17	136.711	6.41376	1574.25	136.891	9.44016	1563.81	135.984	11.0575	1574.95	136.952	14.0373	1571.28	136.633	11.8875	1571.79	136.677	4.70478
		1552.62	135.01	6.31988	1553.65	135.1	9.02253	1542.62	134.141	10.3199	1554.25	135.152	13.4413	1552.48	134.999	11.7261	1551.61	134.922	4.64903
		1532.4	133.252	6.22311	1532.73	133.281	8.59074	1522.43	132.385	9.67102	1532.8	133.287	12.8201	1532.15	133.23	11.5603	1531.47	133.172	4.59289
		1512.59	131.53	6.12327	1511.3	131.418	8.15366	1503.46	130.736	9.11335	1511.26	131.414	12.185	1511.79	131.46	11.3909	1511.58	131.442	4.53681
		1492.57	129.789	6.02039	1490.66	129.623	7.72276	1485.16	129.144	8.63925	1489.81	129.548	11.5506	1491.93	129.733	11.2209	1491.79	129.721	4.48098
		1472.24	128.021	5.91443	1468.63	127.707	7.3103	1466.99	127.565	8.23425	1467.45	127.604	10.9341	1471.3	127.939	11.0529	1471.42	127.95	4.4253
		1452.52	126.306	5.80527	1447.72	125.889	6.92752	1448.53	125.959	7.88051	1445.65	125.709	10.3532	1451.3	126.2	10.8878	1451.82	126.245	4.3695
		1432.71	124.584	5.69278	1427.45	124.126	6.58293	1429.18	124.277	7.56364	1424.9	123.904	9.82379	1431.69	124.495	10.7246	1431.91	124.514	4.31337
		1412.33	122.811	5.57691	1407.69	122.408	6.27991	1409.14	122.534	7.27462	1404.36	122.118	9.3561	1411.69	122.756	10.5618	1411.64	122.751	4.25693
		1392.51	121.087	5.45777	1388.58	120.746	6.01612	1389.4	120.818	7.00986	1385.77	120.502	8.95076	1392.1	121.052	10.3984	1391.92	121.037	4.20045
		1373.03	119.394	5.33539	1369.6	119.095	5.78626	1369.59	119.094	6.76961	1367.71	118.931	8.60073	1371.95	119.3	10.2339	1371.95	119.3	4.14423
		1352.45	117.605	5.20988	1350.33	117.42	5.58341	1349.45	117.344	6.55396	1348.92	117.297	8.2934	1351.98	117.563	10.0691	1351.84	117.551	4.08832
		1332.51	115.87	5.08162	1330.74	115.716	5.40111	1329.83	115.637	6.36048	1330.78	115.72	8.01513	1331.97	115.823	9.90525	1331.88	115.816	4.03243
		1311.94	114.082	4.95125	1310.61	113.966	5.23531	1310.75	113.978	6.18475	1310.54	113.96	7.75615	1311.8	114.069	9.74292	1311.67	114.059	3.97617
		1292.12	112.359	4.81971	1291.15	112.274	5.0831	1291.39	112.295	6.02147	1290.47	112.215	7.5123	1291.96	112.345	9.5818	1291.75	112.326	3.91945
		1272.29	110.634	4.68823	1271.49	110.564	4.9421	1271.61	110.575	5.86631	1270.09	110.443	7.28402	1272.22	110.628	9.42116	1271.77	110.588	3.86267
		1251.73	108.846	4.55823	1251.52	108.827	4.80998	1251.36	108.814	5.71716	1249.72	108.671	7.07311	1252.03	108.872	9.26032	1251.59	108.834	3.80609
		1231.22	107.063	4.43182	1231.4	107.078	4.68501	1231.56	107.092	5.57419	1230.21	106.975	6.87998	1231.94	107.125	9.09968	1231.74	107.107	3.74982
		1211.53	105.35	4.3111	1212.07	105.398	4.56634	1211.71	105.366	5.43795	1211.01	105.305	6.70297	1212.41	105.427	8.9401	1212.05	105.396	3.69376
		1191.49	103.608	4.19704	1191.99	103.651	4.45277	1191.71	103.627	5.30775	1191.51	103.61	6.5379	1191.98	103.651	8.7817	1191.49	103.608	3.63745
		1171.54	101.873	4.08983	1172.46	101.953	4.34315	1172.1	101.921	5.18227	1171.83	101.899	6.38045	1172.42	101.95	8.62402	1172.02	101.915	3.58073
		1151.53	100.133	3.98919	1152.31	100.201	4.23681	1152.26	100.196	5.06036	1152.09	100.181	6.22837	1152.6	100.226	8.46653	1152.05	100.179	3.52379
		1131.61	98.401	3.89431	1132.12	98.445	4.13369	1131.81	98.4179	4.94145	1131.54	98.3946	6.08118	1132.23	98.4545	8.3091	1131.74	98.4119	3.46692
		1112.09	96.7037	3.804	1112.29	96.721	4.03385	1112.01	96.6963	4.82562	1111.59	96.6599	5.93923	1112.45	96.7347	8.15216	1112.03	96.6984	3.41019
		1091.99	94.9555	3.71709	1092.17	94.971	3.93707	1091.79	94.9383	4.71309	1091.72	94.932	5.8028	1091.88	94.946	7.99623	1091.82	94.941	3.3535
		1072.03	93.2197	3.63272	1072.41	93.2531	3.84289	1072.07	93.2235	4.60366	1071.66	93.1876	5.67126	1072.06	93.2226	7.84138	1071.78	93.1981	3.29671
		1052.21	91.4962	3.55051	1052.45	91.5173	3.75092	1052.37	91.5102	4.49683	1052.19	91.4947	5.54353	1052.11	91.4879	7.68715	1052.09	91.4857	3.23978
		1032.32	89.7666	3.47015	1032.25	89.7606	3.6609	1032.04	89.7427	4.39217	1032	89.739	5.41884	1032.13	89.7507	7.53312	1031.83	89.7242	3.18278
		1012.42	88.0362	3.39134	1012.35	88.0302	3.5725	1012.65	88.0568	4.28927	1012.1	88.0088	5.29673	1012.13	88.0117	7.37934	1011.87	87.9884	3.12579
		992.334	86.2899	3.3139	992.91	86.34	3.48562	992.237	86.2815	4.18811	992.322	86.2889	5.17703	992.531	86.307	7.22607	992.055	86.2656	3.06884
		972.224	84.5412	3.23762	972.636	84.5771	3.40037	972.293	84.5472	4.08847	972.122	84.5324	5.05973	972.34	84.5513	7.07344	971.788	84.5033	3.01183
		952.422	82.8193	3.1624	952.614	82.836	3.31662	952.398	82.8172	3.99006	952.178	82.7981	4.94454	952.552	82.8306	6.92139	952.012	82.7837	2.95459
		932.342	81.0732	3.08827	932.584	81.0943	3.23417	932.709	81.1052	3.8929	932.255	81.0656	4.8311	932.43	81.0809	6.77005	932.238	81.0642	2.89716
		912.144	79.3169	3.01514	912.358	79.3354	3.15294	912.493	79.3472	3.7969	912.076	79.3109	4.71949	912.395	79.3387	6.61948	912.175	79.3196	2.83981
		892.43	77.6026	2.94278	892.581	77.6158	3.07279	892.333	77.5941	3.70216	892.484	77.6073	4.60968	892.252	77.5871	6.46934	892.482	77.6071	2.78269
		872.232	75.8463	2.87111	872.694	75.8864	2.9936	872.123	75.8368	3.60884	871.917	75.8189	4.50127	872.085	75.8335	6.31943	872.005	75.8265	2.72561
		852.465	74.1274	2.80016	852.439	74.1251	2.91548	852.325	74.1152	3.51701	852.183	74.1029	4.39396	852.439	74.1251	6.1698	852.155	74.1004	2.66827
		832.93	72.4287	2.7299	833.018	72.4363	2.83845	832.596	72.3997	3.42652	832.665	72.4057	4.28769	832.665	72.4057	6.02058	832.333	72.3768	2.61076
		812.342	70.6384	2.66034	812.801	70.6784	2.76241	812.486	70.651	3.337	811.783	70.5898	4.1826	812.529	70.6547	5.87184	811.761	70.588	2.55331
		792.416	68.9058	2.59137	792.913	68.949	2.68715	792.374	68.902	3.24839	792.449	68.9086	4.07865	792.509	68.9138	5.72365	792.094	68.8777	2.49579
		772.754	67.196	2.52288	772.666	67.1883	2.61245	772.185	67.1465	3.16083	772.77	67.1974	3.9756	772.647	67.1867	5.57584	772.289	67.1556	2.43802
		752.461	65.4314	2.45496	752.567	65.4407	2.53832	752.02	65.3931	3.07432	752.542	65.4384	3.87327	752.542	65.4384	5.42825	752.148	65.4042	2.38027
		732.012	63.6532	2.38753	732.694	63.7125	2.46506	732.493	63.695	2.98855	732.258	63.6746	3.7716	732.687	63.7119	5.28073	732.32	63.68	2.32281
		712.866	61.9883	2.32051	712.859	61.9877	2.39254	712.868	61.9885	2.9031	712.634	61.9681	3.67068	712.667	61.971	5.13312	712.319	61.9408	2.26546
		692.538	60.2207	2.25394	692.592	60.2254	2.3205	692.77	60.2408	2.81798	692.542	60.2211	3.5705	692.509	60.2182	4.98547	691.969	60.1712	2.20773
		672.432	58.4724	2.18786	672.806	58.5049	2.24902	672.202	58.4524	2.73371	672.352	58.4654	3.47086	672.686	58.4944	4.83783	672.245	58.4561	2.14955
		652.09	56.7035	2.12224	652.675	56.7543	2.17819	652.353	56.7263	2.64999	652.253	56.7177	3.37186	652.376	56.7284	4.69034	652.026	56.6979	2.09139
		632.404	54.9916	2.05684	632.6	55.0087	2.1079	632.823	55.0281	2.56598	632.048	54.9607	3.27342	632.56	55.0052	4.54329	632.16	54.9704	2.03333
		612.589	53.2686	1.99169	612.937	53.2989	2.03829	612.585	53.2682	2.48242	612.525	53.2631	3.1755	612.589	53.2686	4.39711	612.511	53.2618	1.97518
		592.401	51.5131	1.92712	592.536	51.5249	1.96952	592.237	51.4989	2.40071	592.597	51.5302	3.07833	592.323	51.5063	4.25207	592.159	51.4921	1.91705
		572.165	49.7535	1.86306	573.056	49.8309	1.90149	572.494	49.7821	2.32087	572.608	49.792	2.98201	572.343	49.7689	4.10782	572.501	49.7827	1.85895
		552.6	48.0521	1.7992	553.012	48.088	1.83383	553.054	48.0917	2.24139	552.536	48.0466	2.88632	553.405	48.1222	3.96382	552.446	48.0388	1.80071
		532.426	46.2979	1.73543	532.736	46.3248	1.76639	532.667	46.3189	2.16138	532.518	46.3059	2.79097	532.951	46.3436	3.81995	532.29	46.2861	1.74227
		512.41	44.5574	1.67189	512.836	44.5945	1.6994	512.716	44.584	2.08148	512.749	44.5868	2.69589	512.412	44.5576	3.67655	512.443	44.5603	1.6837
		492.956	42.8657	1.6087	493.105	42.8787	1.63288	492.634	42.8377	2.00271	492.572	42.8324	2.60114	492.634	42.8377	3.53394	492.383	42.8159	1.62517
		472.531	41.0896	1.54581	472.836	41.1162	1.5667	472.656	41.1005	1.92496	472.353	41.0742	2.50671	472.741	41.1079	3.39232	472.237	41.0641	1.56668
		452.591	39.3557	1.48308	452.92	39.3843	1.50079	452.795	39.3734	1.84745	452.742	39.3689	2.41238	452.837	39.3771	3.2519	452.885	39.3813	1.50805
		432.743	37.6299	1.42045	432.402	37.6002	1.43516	432.284	37.5899	1.77011	432.559	37.6138	2.31816	432.582	37.6159	3.11296	432.121	37.5757	1.44924
		412.399	35.8608	1.35807	412.849	35.8999	1.36986	412.394	35.8604	1.69331	412.02	35.8278	2.22428	412.515	35.8709	2.97544	412.742	35.8906	1.39051
		392.596	34.1388	1.296	392.892	34.1646	1.30491	392.393	34.1211	1.61722	392.608	34.1399	2.13111	392.722	34.1497	2.83914	392.627	34.1415	1.33184
		372.638	32.4033	1.23411	372.946	32.4301	1.24024	372.335	32.3769	1.54157	372.415	32.3839	2.03869	372.73	32.4113	2.70398	372.209	32.366	1.27298
		352.476	30.65	1.17235	352.674	30.6673	1.17569	352.272	30.6323	1.46595	352.359	30.6399	1.94671	352.892	30.6863	2.56991	352.478	30.6502	1.21392
		332.926	28.9501	1.11068	333.106	28.9658	1.11122	332.159	28.8834	1.39012	332.976	28.9545	1.85466	332.822	28.9411	2.437	333.102	28.9654	1.15492
		312.447	27.1693	1.04916	312.762	27.1967	1.04694	312.205	27.1483	1.31441	312.267	27.1536	1.7622	312.617	27.1841	2.30542	312.411	27.1662	1.09607
		292.805	25.4613	0.98784	293.012	25.4793	0.98299	292.377	25.4241	1.23944	292.699	25.4521	1.66978	293.187	25.4945	2.17532	292.585	25.4422	1.03721
		272.847	23.7258	0.92668	273.072	23.7454	0.91931	272.61	23.7052	1.16539	272.627	23.7067	1.57799	273.036	23.7423	2.04651	272.558	23.7007	0.97861
		252.76	21.9792	0.86569	253.153	22.0133	0.85557	252.365	21.9448	1.0918	252.422	21.9497	1.48642	252.864	21.9882	1.91863	252.595	21.9647	0.91983
		233.055	20.2657	0.8047	233.164	20.2751	0.79164	232.965	20.2578	1.0182	232.728	20.2372	1.39488	232.996	20.2605	1.79141	232.7	20.2348	0.86067
		212.509	18.4791	0.74364	212.81	18.5052	0.72782	212.646	18.491	0.94442	212.549	18.4825	1.30363	212.767	18.5015	1.66504	212.422	18.4714	0.80179
		192.558	16.7441	0.68268	193.14	16.7948	0.66426	192.704	16.7569	0.87048	192.475	16.7369	1.21254	193.138	16.7946	1.53983	192.366	16.7275	0.74319
		173.129	15.0547	0.62188	173.191	15.0601	0.60096	172.729	15.0199	0.79678	172.803	15.0263	1.1218	173.037	15.0467	1.41601	172.594	15.0082	0.68456
		152.408	13.2529	0.5612	152.887	13.2945	0.53791	152.505	13.2613	0.72338	152.571	13.2671	1.03123	152.548	13.265	1.29348	152.249	13.2391	0.62578
		132.674	11.5369	0.50062	133.101	11.574	0.475	132.835	11.5509	0.65015	132.542	11.5254	0.93985	132.542	11.5254	1.17194	132.637	11.5336	0.56678
		112.77	9.8061	0.44008	113.296	9.85183	0.41207	112.766	9.8057	0.57705	112.945	9.82135	0.84809	113.116	9.83617	1.05062	112.886	9.8162	0.50762
		92.3829	8.0333	0.37957	93.091	8.09487	0.34903	92.7334	8.06378	0.50388	92.4421	8.03845	0.75705	92.6197	8.05389	0.92885	92.6884	8.05986	0.44834
		72.6658	6.31877	0.31917	73.2579	6.37025	0.28597	72.7179	6.3233	0.43095	72.3011	6.28705	0.6665	72.789	6.32948	0.80702	72.6848	6.32041	0.389
		52.9984	4.60856	0.25877	53.3513	4.63924	0.22318	53.0742	4.61515	0.35855	52.7877	4.59023	0.57631	53.2376	4.62936	0.68569	52.7948	4.59085	0.32973
		32.784	2.85079	0.19837	32.8787	2.85902	0.16064	32.578	2.83287	0.28616	32.6301	2.8374	0.4866	32.8172	2.85367	0.56512	32.5898	2.8339	0.27057
		13.1995	1.14779	0.13816	13.1995	1.14779	0.09819	12.913	1.12287	0.21284	13.0124	1.13152	0.39686	13.1356	1.14223	0.44529	12.9035	1.12204	0.21128
		-7.50273	-0.652411	0.07816	-6.99358	-0.608137	0.03576	-7.62113	-0.662707	0.1397	-7.64008	-0.664355	0.30693	-7.19013	-0.625229	0.32569	-8.17765	-0.7111	0.15152
		-27.0446	-2.3517	0.01846	-26.507	-2.30496	-0.02643	-27.2198	-2.36694	0.06811	-27.4353	-2.38568	0.21745	-27.0351	-2.35088	0.20629	-27.4543	-2.38733	0.09186
		-46.5723	-4.04976	-0.04108	-46.4728	-4.04111	-0.08828	-47.0719	-4.09321	-0.00278	-46.7641	-4.06644	0.12839	-46.5912	-4.05141	0.08729	-47.3158	-4.11442	0.03293
		-67.0685	-5.83204	-0.10087	-66.9903	-5.82525	-0.1503	-67.1064	-5.83534	-0.07433	-67.2129	-5.8446	0.03916	-67.1087	-5.83554	-0.03174	-66.8648	-5.81433	-0.02746
		-86.9585	-7.56161	-0.16087	-86.499	-7.52166	-0.21254	-87.2284	-7.58508	-0.14674	-87.1313	-7.57664	-0.0504	-86.8851	-7.55522	-0.15118	-87.5316	-7.61144	-0.08917
		-106.886	-9.29446	-0.22083	-106.498	-9.2607	-0.27457	-107.031	-9.30703	-0.21904	-106.974	-9.30209	-0.14041	-106.136	-9.22918	-0.2715	-107.064	-9.30991	-0.14928
		-126.975	-11.0413	-0.2807	-126.753	-11.022	-0.33624	-127.492	-11.0862	-0.29052	-127.383	-11.0767	-0.23077	-126.952	-11.0393	-0.39249	-126.892	-11.0341	-0.20777
		-147.192	-12.7993	-0.34057	-146.548	-12.7433	-0.39795	-147.41	-12.8183	-0.36152	-147.348	-12.8129	-0.32091	-147	-12.7826	-0.51325	-147.071	-12.7888	-0.26607
		-166.793	-14.5037	-0.40048	-166.156	-14.4484	-0.46002	-167.34	-14.5513	-0.43283	-167.463	-14.562	-0.41044	-166.594	-14.4865	-0.63363	-166.758	-14.5007	-0.32523
		-186.939	-16.2556	-0.46041	-186.176	-16.1892	-0.52275	-187.218	-16.2799	-0.50477	-187.05	-16.2652	-0.4995	-186.631	-16.2288	-0.75441	-186.247	-16.1954	-0.38511
		-207.068	-18.0059	-0.52033	-206.376	-17.9458	-0.58581	-206.999	-17.9999	-0.57704	-206.772	-17.9802	-0.58848	-206.452	-17.9524	-0.87628	-206.566	-17.9623	-0.44725
		-227.23	-19.7592	-0.58011	-226.769	-19.719	-0.64823	-227.41	-19.7748	-0.64904	-226.795	-19.7213	-0.67773	-226.79	-19.7209	-0.99895	-228.313	-19.8533	-0.50992
		-246.936	-21.4727	-0.63974	-246.585	-21.4422	-0.70978	-246.888	-21.4685	-0.72061	-246.824	-21.463	-0.76784	-246.467	-21.4319	-1.12188	-247.469	-21.519	-0.56933
		-266.513	-23.175	-0.69938	-266.252	-23.1524	-0.7711	-266.513	-23.175	-0.7923	-267.079	-23.2243	-0.85806	-266.324	-23.1586	-1.24506	-266.835	-23.2031	-0.62695
		-286.9	-24.9479	-0.75913	-286.533	-24.9159	-0.83273	-286.844	-24.9429	-0.86465	-286.945	-24.9518	-0.94778	-286.644	-24.9256	-1.36902	-285.892	-24.8601	-0.68695
		-307.089	-26.7034	-0.81904	-306.513	-26.6533	-0.89469	-307.039	-26.699	-0.93735	-307.067	-26.7015	-1.03755	-306.575	-26.6587	-1.49431	-306.84	-26.6817	-0.74955
		-326.567	-28.3971	-0.87899	-326.159	-28.3617	-0.95665	-326.844	-28.4212	-1.00966	-326.649	-28.4043	-1.12738	-326.351	-28.3784	-1.62099	-327.618	-28.4885	-0.81099
		-347.082	-30.181	-0.93879	-346.63	-30.1417	-1.01847	-347.049	-30.1781	-1.08192	-346.914	-30.1664	-1.21751	-346.305	-30.1135	-1.74892	-347.323	-30.202	-0.87005
		-366.695	-31.8865	-0.99852	-366.32	-31.854	-1.08027	-366.761	-31.8923	-1.15439	-366.721	-31.8888	-1.3082	-366.171	-31.841	-1.87837	-366.889	-31.9034	-0.92821
		-386.589	-33.6165	-1.05831	-386.149	-33.5782	-1.14236	-386.798	-33.6346	-1.22661	-386.293	-33.5907	-1.40073	-386.322	-33.5932	-2.00948	-386.407	-33.6006	-0.98724
		-406.43	-35.3417	-1.11813	-406.063	-35.3098	-1.20481	-406.761	-35.3705	-1.29873	-407.27	-35.4148	-1.49449	-406.482	-35.3462	-2.14217	-406.572	-35.3541	-1.04747
		-426.651	-37.1001	-1.17804	-425.976	-37.0414	-1.26774	-426.395	-37.0779	-1.37093	-427.132	-37.1419	-1.58658	-426.216	-37.0622	-2.27654	-426.805	-37.1135	-1.10794
		-446.709	-38.8443	-1.23811	-446.733	-38.8463	-1.33063	-446.868	-38.8581	-1.44369	-447.363	-38.9011	-1.67666	-446.141	-38.7949	-2.4127	-447.169	-38.8842	-1.16763
		-466.557	-40.5701	-1.29784	-466.5	-40.5652	-1.3927	-467.194	-40.6255	-1.51691	-466.67	-40.58	-1.76654	-465.337	-40.4641	-2.55344	-466.744	-40.5864	-1.22684
		-486.328	-42.2894	-1.35817	-486.376	-42.2935	-1.4546	-486.837	-42.3337	-1.58992	-486.376	-42.2935	-1.858	-486.449	-42.2999	-2.69895	-486.02	-42.2626	-1.28677
		-506.969	-44.0843	-1.41889	-506.289	-44.0252	-1.517	-506.777	-44.0676	-1.66262	-506.995	-44.0865	-1.95081	-506.765	-44.0665	-2.84461	-506.438	-44.0381	-1.34655
		-526.823	-45.8107	-1.4787	-526.011	-45.7401	-1.57999	-526.551	-45.7871	-1.73535	-527.065	-45.8317	-2.04349	-526.305	-45.7656	-2.98839	-526.527	-45.785	-1.40777
		-546.278	-47.5024	-1.53853	-546.055	-47.483	-1.64332	-546.306	-47.5049	-1.80841	-546.659	-47.5356	-2.13572	-545.813	-47.462	-3.13152	-547.41	-47.6008	-1.46986
		-566.362	-49.2489	-1.59895	-566.644	-49.2734	-1.70682	-566.584	-49.2682	-1.88156	-566.663	-49.275	-2.22782	-566.023	-49.2194	-3.27618	-567.214	-49.323	-1.5292
		-586.65	-51.013	-1.65969	-586.399	-50.9912	-1.77034	-586.811	-51.027	-1.95506	-586.439	-50.9947	-2.32065	-585.934	-50.9508	-3.42394	-586.264	-50.9795	-1.58726
		-606.388	-52.7294	-1.72034	-606.137	-52.7076	-1.83377	-606.589	-52.7469	-2.02912	-606.71	-52.7574	-2.41434	-605.668	-52.6668	-3.57462	-605.682	-52.668	-1.64628
		-626.775	-54.5022	-1.78097	-626.439	-54.473	-1.89736	-626.652	-54.4915	-2.10339	-626.967	-54.5189	-2.50796	-626.505	-54.4787	-3.72697	-626.25	-54.4565	-1.7078
		-646.604	-56.2264	-1.84163	-646.019	-56.1756	-1.96129	-646.341	-56.2036	-2.1775	-646.367	-56.2058	-2.60158	-646.239	-56.1947	-3.8797	-646.895	-56.2517	-1.77004
		-666.555	-57.9613	-1.90229	-666.316	-57.9405	-2.02547	-665.492	-57.8689	-2.25612	-666.522	-57.9585	-2.69571	-666.096	-57.9214	-4.03211	-666.804	-57.983	-1.83008
		-686.597	-59.7041	-1.96309	-686.09	-59.66	-2.08964	-685.908	-59.6442	-2.33973	-686.696	-59.7127	-2.79042	-686.092	-59.6602	-4.18475	-686.429	-59.6895	-1.88897
		-706.212	-61.4098	-2.02408	-706.068	-61.3972	-2.15383	-707.309	-61.5051	-2.42143	-705.831	-61.3766	-2.88556	-705.852	-61.3785	-4.33809	-706.248	-61.4128	-1.94831
		-726.412	-63.1663	-2.08518	-725.943	-63.1255	-2.21823	-727.644	-63.2734	-2.49767	-726.865	-63.2056	-2.98179	-726.026	-63.1327	-4.49211	-725.013	-63.0446	-2.0066
		-746.475	-64.9109	-2.14632	-746.068	-64.8755	-2.28292	-746.49	-64.9121	-2.56984	-746.35	-64.9	-3.07894	-745.98	-64.8679	-4.64657	-745.8	-64.8522	-2.06979
		-766.263	-66.6316	-2.20767	-766.154	-66.6221	-2.34796	-765.683	-66.5811	-2.64317	-766.145	-66.6213	-3.17637	-765.982	-66.6071	-4.80144	-767.931	-66.7766	-2.13618
		-786.194	-68.3647	-2.26937	-785.909	-68.34	-2.41329	-785.995	-68.3474	-2.72009	-786.79	-68.4166	-3.27423	-786.016	-68.3492	-4.9566	-788.031	-68.5245	-2.19611
		-806.645	-70.143	-2.33132	-805.861	-70.0749	-2.47884	-806.394	-70.1212	-2.79866	-806.086	-70.0944	-3.37231	-805.949	-70.0825	-5.11181	-806.247	-70.1084	-2.25238
		-826.327	-71.8545	-2.39329	-825.604	-71.7917	-2.54475	-826.698	-71.8868	-2.87682	-826.229	-71.846	-3.47127	-825.95	-71.8217	-5.26693	-825.194	-71.756	-2.31035
		-846.527	-73.611	-2.45521	-846.226	-73.5849	-2.61097	-846.434	-73.603	-2.95448	-846.37	-73.5974	-3.57122	-846.103	-73.5742	-5.42217	-845.984	-73.5639	-2.37125
		-865.891	-75.2949	-2.51737	-865.732	-75.2811	-2.67743	-866.388	-75.3381	-3.03212	-866.265	-75.3274	-3.67149	-865.64	-75.273	-5.57793	-866.651	-75.361	-2.43232
		-886.551	-77.0914	-2.58005	-885.715	-77.0187	-2.74399	-886.252	-77.0654	-3.11063	-886.025	-77.0456	-3.77198	-886.025	-77.0456	-5.73435	-885.79	-77.0253	-2.49295
		-906.445	-78.8213	-2.64309	-906.242	-78.8036	-2.81137	-906.405	-78.8178	-3.19053	-906.199	-78.7999	-3.87351	-905.938	-78.7773	-5.8915	-905.749	-78.7608	-2.55633
		-925.928	-80.5155	-2.70625	-926.26	-80.5443	-2.87947	-926.215	-80.5404	-3.27122	-925.871	-80.5105	-3.97675	-925.918	-80.5147	-6.04941	-927.032	-80.6114	-2.62027
		-946.282	-82.2854	-2.76951	-945.771	-82.2409	-2.94742	-946.46	-82.3008	-3.35225	-946.701	-82.3219	-4.08107	-945.965	-82.2578	-6.20806	-947.014	-82.349	-2.68015
		-966.101	-84.0088	-2.8328	-965.334	-83.9421	-3.01388	-966.35	-84.0304	-3.43369	-965.89	-83.9905	-4.1862	-966.094	-84.0082	-6.36758	-965.938	-83.9946	-2.73741
		-985.809	-85.7225	-2.89586	-985.231	-85.6723	-3.08225	-985.745	-85.7169	-3.51621	-985.989	-85.7381	-4.29249	-985.861	-85.727	-6.52773	-985.29	-85.6774	-2.79579
		-1006.28	-87.503	-2.95987	-1006.03	-87.4807	-3.15387	-1006.03	-87.4807	-3.60108	-1006.12	-87.4891	-4.39989	-1005.77	-87.458	-6.67866	-1006.53	-87.5242	-2.85628
		-1026.06	-89.2226	-3.02471	-1026.21	-89.2354	-3.22439	-1025.64	-89.1865	-3.68778	-1025.78	-89.1985	-4.50843	-1023.08	-88.9636	-6.83291	-1026.23	-89.237	-2.91688
		-1046.28	-90.9806	-3.08913	-1045.7	-90.9308	-3.29399	-1046.62	-91.0109	-3.77464	-1046.12	-90.967	-4.61846	-1045.69	-90.9295	-7.00535	-1046.62	-91.0103	-2.97629
		-1066.15	-92.7091	-3.15364	-1065.8	-92.6786	-3.36429	-1066.17	-92.7105	-3.86112	-1065.93	-92.6894	-4.73002	-1067.13	-92.7943	-7.1791	-1066.19	-92.7118	-3.03511
		-1085.83	-94.4197	-3.21877	-1085.16	-94.3617	-3.43567	-1085.88	-94.4247	-3.94781	-1085.59	-94.3987	-4.84352	-1087.21	-94.5398	-7.34363	-1086.07	-94.441	-3.09428
		-1106.01	-96.1749	-3.28453	-1105.64	-96.1423	-3.50833	-1105.94	-96.1689	-4.0355	-1105.86	-96.1615	-4.95948	-1106.75	-96.2393	-7.50021	-1105.68	-96.1462	-3.15392
		-1126.1	-97.9219	-3.35071	-1125.86	-97.9009	-3.58207	-1125.85	-97.9001	-4.12469	-1125.77	-97.8933	-5.0777	-1125.25	-97.8477	-7.65473	-1125.96	-97.9097	-3.2141
		-1146.1	-99.6605	-3.41723	-1145.57	-99.615	-3.65607	-1145.87	-99.6408	-4.21525	-1145.12	-99.5761	-5.19789	-1144.71	-99.5401	-7.81327	-1145.67	-99.6232	-3.27451
		-1165.73	-101.368	-3.48417	-1165.78	-101.372	-3.73038	-1166	-101.391	-4.30688	-1165.7	-101.365	-5.3217	-1165.23	-101.325	-7.97782	-1166.23	-101.412	-3.33446
		-1186.05	-103.135	-3.55212	-1185.53	-103.089	-3.80658	-1185.12	-103.054	-4.40265	-1185.6	-103.095	-5.4498	-1185.56	-103.092	-8.14615	-1186.34	-103.16	-3.39442
		-1206.18	-104.885	-3.62042	-1205.3	-104.809	-3.88509	-1205.88	-104.859	-4.50155	-1205.98	-104.868	-5.58023	-1205.9	-104.861	-8.31494	-1205.79	-104.851	-3.45484
		-1226.12	-106.62	-3.68815	-1225.54	-106.569	-3.96468	-1226.19	-106.626	-4.59969	-1225.78	-106.589	-5.71224	-1226.23	-106.628	-8.48228	-1226.06	-106.614	-3.51538
		-1245.64	-108.317	-3.75621	-1245.49	-108.304	-4.04502	-1245.94	-108.342	-4.69763	-1245.03	-108.264	-5.84711	-1245.83	-108.333	-8.6484	-1245.65	-108.317	-3.57699
		-1265.76	-110.066	-3.82529	-1263.45	-109.866	-4.13731	-1265.89	-110.078	-4.7962	-1265.68	-110.06	-5.98674	-1265.76	-110.066	-8.81447	-1266.38	-110.12	-3.63905
		-1285.68	-111.798	-3.89634	-1284.91	-111.731	-4.23839	-1285.74	-111.803	-4.89664	-1285.38	-111.772	-6.13227	-1285.71	-111.801	-8.98112	-1286.38	-111.86	-3.6999
		-1305.64	-113.534	-3.96877	-1307.49	-113.695	-4.33235	-1305.19	-113.495	-4.99986	-1304.87	-113.467	-6.28231	-1305.01	-113.479	-9.14878	-1305.33	-113.507	-3.76069
		-1326.15	-115.317	-4.04087	-1327.11	-115.401	-4.41695	-1325.72	-115.28	-5.1059	-1324.66	-115.188	-6.43994	-1325.36	-115.248	-9.31837	-1325.89	-115.295	-3.82213
		-1346.06	-117.048	-4.11217	-1345.04	-116.96	-4.49618	-1345.36	-116.988	-5.21412	-1344.9	-116.947	-6.60817	-1345.27	-116.98	-9.49075	-1346.16	-117.058	-3.88413
		-1365.34	-118.725	-4.18257	-1363.99	-118.608	-4.57794	-1365.55	-118.744	-5.32499	-1364.62	-118.663	-6.78516	-1365.32	-118.724	-9.66507	-1366.12	-118.793	-3.94551
		-1385.79	-120.504	-4.2549	-1384.77	-120.415	-4.66646	-1385.8	-120.504	-5.43927	-1384.42	-120.385	-6.97144	-1385.96	-120.519	-9.83929	-1386.06	-120.527	-4.00537
		-1405.69	-122.234	-4.32957	-1405.31	-122.201	-4.75978	-1405.51	-122.218	-5.55653	-1403.96	-122.083	-7.16999	-1405.81	-122.244	-10.0116	-1405.67	-122.232	-4.06337
		-1425.74	-123.977	-4.40432	-1425.67	-123.971	-4.85346	-1425.16	-123.927	-5.67688	-1423.4	-123.774	-7.38482	-1425.7	-123.974	-10.1819	-1424.74	-123.891	-4.12273
		-1443.77	-125.545	-4.48829	-1445.6	-125.704	-4.94638	-1445.17	-125.667	-5.80087	-1443.48	-125.52	-7.61931	-1445.68	-125.712	-10.3514	-1446.22	-125.758	-4.18504
		-1464.71	-127.366	-4.58049	-1464.92	-127.384	-5.04045	-1465.04	-127.395	-5.92946	-1462.88	-127.207	-7.87716	-1464.98	-127.389	-10.5219	-1465.34	-127.421	-4.24385
		-1487.82	-129.375	-4.66764	-1484.78	-129.111	-5.13835	-1485.06	-129.135	-6.06341	-1482.82	-128.941	-8.162	-1485.24	-129.151	-10.6948	-1485.89	-129.208	-4.30391
		-1507.27	-131.067	-4.74608	-1504.9	-130.861	-5.2407	-1504.98	-130.868	-6.20314	-1502.14	-130.621	-8.47724	-1505.44	-130.908	-10.8701	-1507.4	-131.079	-4.3669
		-1525.21	-132.627	-4.81995	-1524.87	-132.597	-5.34645	-1524.95	-132.604	-6.3493	-1521.75	-132.326	-8.82802	-1525.33	-132.637	-11.0467	-1526.28	-132.72	-4.42618
		-1544.51	-134.305	-4.89702	-1545.36	-134.379	-5.45481	-1545.19	-134.364	-6.50318	-1541.83	-134.072	-9.21836	-1545.87	-134.424	-11.224	-1545.4	-134.383	-4.48415
		-1564.71	-136.062	-4.97947	-1564.94	-136.082	-5.56611	-1564.76	-136.066	-6.66615	-1561.01	-135.74	-9.65078	-1565.73	-136.151	-11.4019	-1565.15	-136.1	-4.5437
		-1585.16	-137.84	-5.06353	-1584.76	-137.805	-5.68139	-1584.19	-137.756	-6.83931	-1580.29	-137.417	-10.1292	-1585.31	-137.853	-11.5798	-1585.26	-137.849	-4.60491
		-1606.36	-139.683	-5.14866	-1604.44	-139.516	-5.80206	-1604.12	-139.489	-7.02435	-1600.86	-139.205	-10.6554	-1605.29	-139.591	-11.7571	-1605.64	-139.621	-4.6642
		-1625.66	-141.362	-5.23493	-1624.13	-141.229	-5.9298	-1623.68	-141.19	-7.22544	-1620.37	-140.902	-11.231	-1625.32	-141.333	-11.9346	-1625.08	-141.311	-4.7259
		-1645.17	-143.058	-5.32137	-1644.22	-142.976	-6.06519	-1642.79	-142.851	-7.44747	-1640.62	-142.663	-11.8567	-1645.06	-143.048	-12.1131	-1646.53	-143.176	-4.7908
		-1665.13	-144.794	-5.41013	-1664.21	-144.714	-6.2089	-1662.35	-144.552	-7.69502	-1660.99	-144.434	-12.5304	-1664.26	-144.718	-12.2935	-1665.39	-144.817	-4.85163
		-1685.06	-146.527	-5.50214	-1683.46	-146.388	-6.36351	-1681.28	-146.198	-7.97442	-1681.75	-146.239	-13.2485	-1684.28	-146.459	-12.4811	-1685.15	-146.535	-4.91337
		-1705.67	-148.319	-5.5969	-1703.11	-148.097	-6.53358	-1701.12	-147.923	-8.29214	-1703.83	-148.159	-13.9997	-1706.36	-148.379	-12.6728	-1706.83	-148.42	-4.97646
		-1725.63	-150.055	-5.69371	-1722.22	-149.758	-6.72573	-1720.59	-149.616	-8.65255	-1726.1	-150.095	-14.7627	-1726.9	-150.165	-12.8587	-1726.31	-150.114	-5.03529
		-1745.11	-151.749	-5.79298	-1741.29	-151.417	-6.94734	-1740.13	-151.316	-9.06026	-1749.93	-152.168	-15.5069	-1746.05	-151.83	-13.0362	-1745.03	-151.741	-5.09345
		-1765.03	-153.481	-5.89713	-1761.73	-153.194	-7.20318	-1759.7	-153.018	-9.52045	-1774.46	-154.301	-16.1935	-1765.67	-153.536	-13.2084	-1765.95	-153.561	-5.15415
		-1784.93	-155.212	-6.00699	-1781.52	-154.915	-7.49465	-1779.51	-154.74	-10.0396	-1798.05	-156.352	-16.785	-1784.61	-155.183	-13.3807	-1786.26	-155.327	-5.21493
		-1804.86	-156.945	-6.12159	-1800.89	-156.599	-7.82341	-1798.82	-156.419	-10.6236	-1818.09	-158.094	-17.2597	-1804.51	-156.914	-13.5571	-1805.49	-156.999	-5.27497
		-1824.86	-158.683	-6.24196	-1820.81	-158.332	-8.19132	-1819.23	-158.194	-11.2751	-1834.84	-159.551	-17.6252	-1824.71	-158.671	-13.7385	-1826.17	-158.798	-5.33472
		-1844.07	-160.354	-6.37141	-1840.35	-160.031	-8.60253	-1839.28	-159.937	-11.9949	-1849.92	-160.862	-17.9159	-1845.65	-160.491	-13.9209	-1844.96	-160.431	-5.39458
		-1863.02	-162.002	-6.51519	-1860.27	-161.763	-9.06097	-1858.97	-161.65	-12.7822	-1865.04	-162.177	-18.1744	-1865.65	-162.231	-14.1003	-1865.33	-162.202	-5.45565
		-1883.35	-163.77	-6.67702	-1880.14	-163.491	-9.56858	-1879.21	-163.41	-13.6375	-1882.81	-163.723	-18.4348	-1886.13	-164.011	-14.2751	-1886.08	-164.007	-5.51659
		-1903.7	-165.539	-6.85617	-1900.6	-165.27	-10.1249	-1898.29	-165.069	-14.5644	-1902.75	-165.457	-18.7109	-1905.27	-165.676	-14.4451	-1905.62	-165.706	-5.57581
		-1924.37	-167.336	-7.04849	-1922.28	-167.155	-10.7224	-1918.34	-166.812	-15.567	-1925.3	-167.417	-18.9958	-1925.23	-167.411	-14.6133	-1925.43	-167.429	-5.63378
		-1944.7	-169.104	-7.24876	-1943.56	-169.005	-11.3491	-1938.55	-168.57	-16.6464	-1947.77	-169.371	-19.2704	-1944.58	-169.094	-14.7827	-1945.22	-169.15	-5.69312
		-1965.13	-170.881	-7.45465	-1965.53	-170.916	-11.9865	-1959.01	-170.348	-17.7996	-1968.5	-171.174	-19.5194	-1964.45	-170.822	-14.955	-1965.7	-170.931	-5.7541
		-1985.35	-172.639	-7.6623	-1989.13	-172.968	-12.6064	-1981.59	-172.312	-19.0106	-1988.37	-172.902	-19.7367	-1984.63	-172.577	-15.128	-1985.87	-172.685	-5.81313
		-1999.74	-173.89	-7.84089	-2006.33	-174.463	-13.1427	-2003.05	-174.178	-20.1934	-2001.6	-174.052	-19.8975	-2000.63	-173.968	-15.2666	-1996.02	-173.567	-5.85276
		-1991.86	-173.206	-7.91808	-2005.6	-174.4	-13.4786	-2016.69	-175.365	-21.1259	-1995.97	-173.562	-19.9161	-1996.85	-173.639	-15.2688	-1982.06	-172.353	-5.82896
		-1956.95	-170.17	-7.86506	-1979.24	-172.108	-13.5415	-2011.39	-174.903	-21.5921	-1963.9	-170.774	-19.7468	-1965.66	-170.927	-15.0777	-1947.02	-169.306	-5.74852
		-1922.49	-167.173	-7.76503	-1933.7	-168.147	-13.4106	-1972.43	-171.515	-21.5675	-1926.37	-167.51	-19.4801	-1925.55	-167.439	-14.7869	-1922.3	-167.157	-5.67894
		-1904.31	-165.593	-7.6998	-1897.3	-164.983	-13.25	-1914.74	-166.499	-21.2456	-1897.79	-165.025	-19.2368	-1894.44	-164.734	-14.5333	-1909.1	-166.009	-5.63766
		-1891.33	-164.463	-7.65587	-1880.89	-163.555	-13.1522	-1876.99	-163.217	-20.8769	-1879.73	-163.454	-19.0651	-1876.89	-163.208	-14.3785	-1891.2	-164.452	-5.59302
		-1871.72	-162.758	-7.59476	-1871.74	-162.76	-13.0908	-1858.19	-161.582	-20.5794	-1868.26	-162.457	-18.9423	-1867.94	-162.43	-14.295	-1868.85	-162.508	-5.53518
		-1848.4	-160.73	-7.51948	-1853.89	-161.208	-13.0036	-1846.02	-160.523	-20.3455	-1853.99	-161.217	-18.8127	-1855.82	-161.376	-14.2029	-1847.72	-160.672	-5.47834
		-1828	-158.956	-7.4483	-1831.39	-159.251	-12.8758	-1833.44	-159.429	-20.1163	-1835.57	-159.615	-18.6363	-1835.46	-159.605	-14.0529	-1828.96	-159.04	-5.42671
		-1809.54	-157.351	-7.38225	-1810.05	-157.395	-12.7247	-1818.22	-158.106	-19.8353	-1813.02	-157.654	-18.4098	-1810.78	-157.459	-13.8595	-1809.77	-157.371	-5.37436
		-1789.57	-155.615	-7.31355	-1789.09	-155.573	-12.5626	-1799.18	-156.451	-19.4654	-1789.73	-155.629	-18.1512	-1786.01	-155.305	-13.6591	-1788.67	-155.536	-5.31951
		-1769.15	-153.839	-7.24071	-1769.97	-153.911	-12.3908	-1778.46	-154.649	-18.9935	-1767.7	-153.713	-17.883	-1764.36	-153.422	-13.4801	-1768.55	-153.787	-5.26476
		-1749.41	-152.123	-7.16685	-1751.47	-152.302	-12.2039	-1757.42	-152.819	-18.4221	-1748.32	-152.028	-17.6162	-1746.6	-151.878	-13.3268	-1749.09	-152.095	-5.21098
		-1729.31	-150.375	-7.09297	-1731.44	-150.56	-11.9963	-1735.23	-150.89	-17.7626	-1729.42	-150.385	-17.3471	-1729.44	-150.386	-13.1846	-1729.08	-150.354	-5.15698
		-1709.34	-148.638	-7.01773	-1711.44	-148.821	-11.7646	-1714.35	-149.073	-17.0282	-1711.23	-148.802	-17.0627	-1710.97	-148.78	-13.0348	-1709.01	-148.61	-5.10238
		-1689.63	-146.925	-6.94014	-1691.47	-147.084	-11.5081	-1693.48	-147.259	-16.2313	-1692.59	-147.181	-16.7492	-1691.01	-147.045	-12.8692	-1689	-146.87	-5.04765
		-1669.33	-145.159	-6.86042	-1671.08	-145.311	-11.2276	-1672.32	-145.419	-15.3851	-1672.98	-145.477	-16.3975	-1669.35	-145.161	-12.6927	-1668.93	-145.124	-4.99303
		-1649.48	-143.433	-6.77898	-1651.12	-143.576	-10.9237	-1651.32	-143.593	-14.5026	-1653.34	-143.769	-16.0026	-1648.09	-143.312	-12.5157	-1649.37	-143.423	-4.93852
		-1629.44	-141.691	-6.6955	-1631.21	-141.844	-10.596	-1629.21	-141.67	-13.6007	-1632.66	-141.97	-15.5634	-1627.59	-141.53	-12.3458	-1629.05	-141.656	-4.88391
		-1609.6	-139.966	-6.60964	-1611.21	-140.106	-10.2445	-1606.91	-139.731	-12.7011	-1612.11	-140.184	-15.0815	-1608.33	-139.855	-12.1838	-1609.06	-139.918	-4.82894
		-1589.88	-138.25	-6.52128	-1591.62	-138.402	-9.8687	-1584.8	-137.808	-11.8293	-1592.57	-138.484	-14.559	-1589.36	-138.205	-12.0249	-1589.03	-138.176	-4.77388
		-1569.44	-136.473	-6.4303	-1571.14	-136.621	-9.46971	-1562.12	-135.836	-11.0113	-1571.95	-136.691	-13.9987	-1569.94	-136.517	-11.8637	-1568.88	-136.424	-4.71894
		-1549.63	-134.75	-6.33636	-1550.44	-134.821	-9.05074	-1540.79	-133.981	-10.2689	-1551.16	-134.884	-13.4063	-1549.66	-134.753	-11.6976	-1549.51	-134.74	-4.66381
		-1529.71	-133.019	-6.23922	-1529.97	-133.041	-8.61773	-1520.57	-132.223	-9.61627	-1530.39	-133.077	-12.7891	-1529.36	-132.988	-11.5284	-1529.66	-133.014	-4.60832
		-1509.39	-131.251	-6.13925	-1508.78	-131.198	-8.17994	-1500.66	-130.492	-9.05572	-1509.13	-131.229	-12.158	-1508.52	-131.176	-11.3596	-1509.2	-131.235	-4.55269
		-1489.72	-129.541	-6.03647	-1487.09	-129.312	-7.74922	-1482.26	-128.892	-8.57864	-1487.58	-129.355	-11.5272	-1488.7	-129.453	-11.1936	-1489.09	-129.486	-4.49721
		-1469.62	-127.793	-5.93046	-1466.28	-127.503	-7.3381	-1464.14	-127.317	-8.16977	-1466.3	-127.504	-10.9136	-1468.9	-127.731	-11.0302	-1469.42	-127.776	-4.4419
		-1449.45	-126.039	-5.82108	-1445.01	-125.653	-6.95742	-1445.46	-125.692	-7.81147	-1444.11	-125.574	-10.3352	-1448.71	-125.974	-10.8678	-1449.22	-126.019	-4.38644
		-1429.46	-124.301	-5.70839	-1424.83	-123.899	-6.61476	-1426.71	-124.062	-7.49017	-1423.02	-123.741	-9.80817	-1429.24	-124.282	-10.705	-1429.39	-124.295	-4.33063
		-1409.53	-122.567	-5.59237	-1404.46	-122.127	-6.31298	-1406.86	-122.336	-7.19757	-1402.68	-121.973	-9.34223	-1408.92	-122.515	-10.5412	-1409.04	-122.525	-4.27479
		-1389.59	-120.834	-5.47292	-1385.17	-120.449	-6.04986	-1386.59	-120.573	-6.93033	-1383.08	-120.267	-8.93744	-1388.93	-120.776	-10.3769	-1389.2	-120.8	-4.21898
		-1369.77	-119.111	-5.34999	-1366.24	-118.803	-5.82023	-1366.73	-118.847	-6.6887	-1364.55	-118.656	-8.58629	-1369.01	-119.044	-10.2132	-1369.56	-119.092	-4.16304
		-1349.47	-117.346	-5.22386	-1346.6	-117.096	-5.61769	-1346.61	-117.097	-6.47249	-1345.89	-117.034	-8.27621	-1349.87	-117.38	-10.0508	-1349.18	-117.32	-4.1071
		-1329.86	-115.64	-5.09495	-1326.97	-115.388	-5.43624	-1327.36	-115.423	-6.27845	-1327.2	-115.408	-7.99413	-1329.3	-115.591	-9.88972	-1329.09	-115.573	-4.05123
		-1309.45	-113.866	-4.96387	-1307.67	-113.711	-5.27166	-1308.15	-113.752	-6.1015	-1307.64	-113.708	-7.73158	-1309.22	-113.845	-9.72925	-1309.63	-113.881	-3.99519
		-1289.46	-112.127	-4.83163	-1287.74	-111.977	-5.12108	-1288.45	-112.039	-5.93646	-1287.45	-111.953	-7.48555	-1289.12	-112.098	-9.56899	-1289.64	-112.142	-3.93889
		-1269.35	-110.378	-4.69956	-1268.07	-110.267	-4.98195	-1268.61	-110.314	-5.77977	-1267.27	-110.198	-7.2569	-1269.6	-110.4	-9.40896	-1269.56	-110.397	-3.88265
		-1249.4	-108.644	-4.56925	-1248.7	-108.583	-4.85191	-1248.73	-108.585	-5.62996	-1247.39	-108.469	-7.04694	-1249.37	-108.641	-9.24945	-1249.74	-108.673	-3.82655
		-1228.53	-106.828	-4.44253	-1228.54	-106.829	-4.72888	-1228.85	-106.857	-5.48684	-1227.66	-106.753	-6.85469	-1229.26	-106.892	-9.09059	-1229.41	-106.905	-3.77045
		-1209.05	-105.135	-4.32131	-1208.66	-105.101	-4.61165	-1209.2	-105.148	-5.35057	-1208.53	-105.089	-6.67696	-1209.41	-105.166	-8.93254	-1209.8	-105.2	-3.71412
		-1188.77	-103.371	-4.20695	-1188.84	-103.377	-4.49955	-1188.81	-103.374	-5.22041	-1188.37	-103.337	-6.50949	-1189.09	-103.399	-8.77524	-1189.39	-103.425	-3.65751
		-1168.8	-101.635	-4.09978	-1168.99	-101.651	-4.39201	-1169.17	-101.667	-5.09479	-1168.82	-101.637	-6.34893	-1169.09	-101.66	-8.61839	-1169.39	-101.686	-3.60097
		-1148.95	-99.9084	-3.99931	-1149.24	-99.9336	-4.28835	-1149.58	-99.9637	-4.9727	-1148.8	-99.8959	-6.1938	-1149.56	-99.9618	-8.46191	-1149.68	-99.9725	-3.54456
		-1129	-98.1742	-3.90448	-1129.33	-98.2023	-4.18795	-1129.03	-98.1769	-4.85417	-1128.58	-98.1371	-6.04428	-1129.16	-98.1876	-8.30604	-1129.69	-98.2339	-3.48807
		-1109.34	-96.4643	-3.81403	-1108.92	-96.4275	-4.09059	-1109.07	-96.4411	-4.73937	-1108.72	-96.4102	-5.90088	-1109.38	-96.4675	-8.15109	-1109.34	-96.4642	-3.43143
		-1089.62	-94.7498	-3.72694	-1089.37	-94.728	-3.99608	-1089.62	-94.75	-4.62798	-1089.13	-94.7068	-5.76302	-1089.77	-94.7628	-7.99694	-1089.89	-94.7729	-3.37472
		-1069.62	-93.0108	-3.64251	-1069.05	-92.9605	-3.90406	-1069.39	-92.9906	-4.5192	-1068.82	-92.9412	-5.62954	-1069.5	-93.0003	-7.84316	-1069.77	-93.0237	-3.31801
		-1049.35	-91.2479	-3.56024	-1048.92	-91.2104	-3.81418	-1049.88	-91.294	-4.41242	-1048.97	-91.2147	-5.49955	-1049.55	-91.265	-7.68969	-1049.4	-91.2524	-3.26131
		-1029.67	-89.5369	-3.47986	-1029.44	-89.5169	-3.72634	-1029.89	-89.5558	-4.30771	-1029.15	-89.4911	-5.37289	-1029.53	-89.5243	-7.53683	-1030.09	-89.573	-3.20448
		-1009.21	-87.7577	-3.40109	-1009.03	-87.7418	-3.64045	-1008.79	-87.7212	-4.20538	-1009.25	-87.7608	-5.24925	-1009.34	-87.7683	-7.3845	-1009.73	-87.8025	-3.14751
		-989.522	-86.0454	-3.32375	-989.288	-86.025	-3.55625	-989.792	-86.0689	-4.10514	-989.356	-86.031	-5.12804	-989.782	-86.068	-7.23269	-989.922	-86.0802	-3.0906
		-969.48	-84.3026	-3.24767	-969.504	-84.3047	-3.4735	-969.712	-84.3228	-4.00644	-968.869	-84.2495	-5.00903	-969.225	-84.2804	-7.08153	-969.478	-84.3024	-3.03377
		-949.773	-82.5889	-3.17265	-949.214	-82.5403	-3.39219	-949.574	-82.5716	-3.90909	-949.181	-82.5375	-4.8921	-949.78	-82.5895	-6.93108	-949.619	-82.5755	-2.97683
		-929.492	-80.8254	-3.09865	-929.715	-80.8447	-3.31235	-929.404	-80.8178	-3.8132	-929.471	-80.8235	-4.77687	-929.975	-80.8674	-6.78111	-929.617	-80.8363	-2.91971
		-909.597	-79.0954	-3.02561	-909.363	-79.075	-3.23368	-909.379	-79.0765	-3.71879	-909.458	-79.0833	-4.66277	-909.192	-79.0602	-6.63152	-909.782	-79.1115	-2.86256
		-889.553	-77.3525	-2.95338	-889.444	-77.343	-3.15599	-889.622	-77.3584	-3.62587	-889.234	-77.3247	-4.54985	-889.468	-77.3451	-6.48242	-889.868	-77.3799	-2.80543
		-869.775	-75.6326	-2.88198	-869.723	-75.6281	-3.07935	-869.891	-75.6427	-3.53435	-869.412	-75.6011	-4.43864	-869.493	-75.6081	-6.33387	-869.91	-75.6443	-2.74828
		-849.397	-73.8606	-2.81137	-849.323	-73.8542	-3.00377	-849.527	-73.8719	-3.44383	-849.219	-73.8452	-4.32925	-849.532	-73.8723	-6.18561	-849.681	-73.8853	-2.69095
		-829.898	-72.165	-2.74142	-829.512	-72.1314	-2.92919	-829.62	-72.1409	-3.35402	-829.488	-72.1294	-4.22116	-829.443	-72.1255	-6.03759	-829.872	-72.1627	-2.63348
		-809.629	-70.4025	-2.67214	-809.586	-70.3988	-2.85546	-809.858	-70.4225	-3.26504	-809.88	-70.4243	-4.11402	-809.551	-70.3957	-5.89006	-809.856	-70.4223	-2.57626
		-789.293	-68.6342	-2.60349	-789.279	-68.633	-2.78254	-789.618	-68.6624	-3.17724	-789.367	-68.6406	-4.00808	-789.412	-68.6445	-5.74328	-789.921	-68.6888	-2.51913
		-769.576	-66.9197	-2.53541	-769.576	-66.9197	-2.71047	-770.012	-66.9576	-3.09052	-769.593	-66.9211	-3.90345	-769.82	-66.9409	-5.5972	-769.787	-66.938	-2.46164
		-749.525	-65.1761	-2.46782	-749.376	-65.1631	-2.63906	-749.585	-65.1813	-3.00467	-749.22	-65.1496	-3.79982	-749.992	-65.2167	-5.45121	-749.999	-65.2173	-2.40389
		-729.569	-63.4408	-2.4007	-729.541	-63.4383	-2.56823	-729.789	-63.4599	-2.9196	-729.562	-63.4402	-3.69677	-729.479	-63.433	-5.30504	-729.531	-63.4375	-2.34624
		-709.788	-61.7207	-2.33414	-709.779	-61.7199	-2.49808	-709.857	-61.7267	-2.83533	-709.71	-61.7139	-3.59413	-709.883	-61.7289	-5.15909	-709.977	-61.7372	-2.28872
		-689.469	-59.9539	-2.26803	-689.358	-59.9442	-2.42858	-690.033	-60.0029	-2.75177	-689.64	-59.9687	-3.49183	-689.557	-59.9615	-5.0137	-689.768	-59.9798	-2.23107
		-669.859	-58.2486	-2.20225	-669.615	-58.2274	-2.35969	-669.859	-58.2486	-2.6688	-669.558	-58.2224	-3.39006	-669.804	-58.2439	-4.86874	-669.7	-58.2348	-2.17327
		-649.604	-56.4873	-2.1369	-649.839	-56.5077	-2.2913	-650.196	-56.5388	-2.58661	-650.246	-56.5431	-3.28932	-649.803	-56.5046	-4.724	-649.865	-56.51	-2.11555
		-629.548	-54.7433	-2.07202	-629.553	-54.7438	-2.22315	-629.849	-54.7695	-2.50481	-629.553	-54.7438	-3.19009	-629.792	-54.7646	-4.57946	-629.861	-54.7705	-2.0579
		-609.746	-53.0214	-2.0075	-609.737	-53.0206	-2.15545	-610.075	-53.05	-2.42303	-609.675	-53.0152	-3.09166	-609.971	-53.041	-4.43505	-610.049	-53.0478	-2.0001
		-590.008	-51.305	-1.94329	-589.825	-51.2892	-2.08838	-589.794	-51.2865	-2.3419	-590.098	-51.3128	-2.99287	-590.112	-51.3141	-4.29073	-590.214	-51.3229	-1.9421
		-569.654	-49.5351	-1.87937	-569.547	-49.5258	-2.02174	-569.99	-49.5643	-2.26184	-569.526	-49.524	-2.89404	-569.703	-49.5394	-4.14674	-570.054	-49.5699	-1.88419
		-549.943	-47.8212	-1.81581	-549.764	-47.8055	-1.95557	-550.109	-47.8356	-2.18227	-550.031	-47.8288	-2.79599	-549.764	-47.8055	-4.0033	-550.275	-47.85	-1.82641
		-529.935	-46.0813	-1.75259	-529.239	-46.0208	-1.88973	-529.701	-46.0609	-2.10273	-529.561	-46.0488	-2.69867	-529.622	-46.0541	-3.86056	-529.987	-46.0858	-1.7684
		-509.86	-44.3357	-1.68958	-509.526	-44.3067	-1.82418	-509.782	-44.3289	-2.02362	-509.754	-44.3264	-2.60194	-509.875	-44.3369	-3.71866	-509.834	-44.3334	-1.71011
		-490.056	-42.6135	-1.62688	-490.046	-42.6127	-1.75904	-490.008	-42.6094	-1.94543	-489.831	-42.594	-2.50604	-489.916	-42.6014	-3.57785	-489.956	-42.6049	-1.65198
		-469.825	-40.8543	-1.56445	-469.46	-40.8226	-1.69418	-469.99	-40.8687	-1.86799	-469.711	-40.8444	-2.4106	-469.626	-40.837	-3.43837	-469.82	-40.8539	-1.59409
		-449.755	-39.1091	-1.50218	-449.418	-39.0799	-1.62957	-449.866	-39.1188	-1.79071	-449.767	-39.1101	-2.31536	-449.736	-39.1075	-3.30011	-449.88	-39.12	-1.5361
		-429.94	-37.3861	-1.44014	-429.723	-37.3672	-1.5652	-430.253	-37.4133	-1.71363	-429.723	-37.3672	-2.22062	-429.872	-37.3802	-3.16281	-430.206	-37.4092	-1.47793
		-409.818	-35.6364	-1.37833	-409.755	-35.6308	-1.50112	-409.833	-35.6376	-1.63704	-409.527	-35.6111	-2.12662	-409.695	-35.6257	-3.02661	-410.051	-35.6566	-1.4197
		-389.874	-33.9021	-1.31669	-389.834	-33.8986	-1.43731	-390.277	-33.9371	-1.56085	-389.704	-33.8873	-2.03328	-389.988	-33.912	-2.89169	-390.281	-33.9375	-1.3614
		-369.932	-32.168	-1.25516	-369.799	-32.1565	-1.37357	-370.029	-32.1764	-1.48484	-370.001	-32.174	-1.94029	-369.728	-32.1503	-2.75819	-370.327	-32.2024	-1.30276
		-349.587	-30.3989	-1.1938	-349.758	-30.4137	-1.31002	-349.836	-30.4205	-1.4091	-349.834	-30.4203	-1.84763	-349.63	-30.4026	-2.62612	-350.058	-30.4399	-1.2441
		-330.19	-28.7122	-1.13274	-329.974	-28.6934	-1.24677	-329.927	-28.6893	-1.33377	-329.903	-28.6872	-1.75528	-330.251	-28.7175	-2.4952	-330.273	-28.7194	-1.18582
		-310.025	-26.9587	-1.07193	-309.902	-26.948	-1.18365	-309.895	-26.9474	-1.25892	-309.54	-26.9165	-1.66292	-310.018	-26.9581	-2.36546	-310.054	-26.9612	-1.12761
		-290.024	-25.2195	-1.0112	-289.638	-25.1859	-1.12051	-289.927	-25.211	-1.1844	-289.863	-25.2055	-1.57052	-290.012	-25.2184	-2.23695	-289.493	-25.1733	-1.06916
		-270.077	-23.485	-0.95054	-269.727	-23.4545	-1.05755	-269.928	-23.472	-1.11005	-269.805	-23.4613	-1.4785	-269.937	-23.4728	-2.10956	-270.11	-23.4878	-1.01048
		-250.173	-21.7542	-0.89002	-249.704	-21.7134	-0.99494	-249.661	-21.7097	-1.03596	-249.761	-21.7183	-1.3868	-249.735	-21.7161	-1.98336	-250.057	-21.7441	-0.95193
		-230.077	-20.0067	-0.82958	-230.082	-20.0071	-0.93252	-229.788	-19.9816	-0.96221	-230.221	-20.0192	-1.29474	-229.866	-19.9884	-1.85845	-229.85	-19.9869	-0.89358
		-210.312	-18.288	-0.76924	-209.964	-18.2578	-0.87016	-210.232	-18.281	-0.88921	-210.144	-18.2734	-1.20188	-210.042	-18.2646	-1.73466	-210.213	-18.2794	-0.83508
		-190.001	-16.5218	-0.70891	-189.546	-16.4823	-0.80787	-190.086	-16.5292	-0.81688	-189.856	-16.5093	-1.10862	-189.75	-16.5	-1.61178	-190.131	-16.5331	-0.7762
		-169.929	-14.7764	-0.64859	-169.758	-14.7616	-0.74568	-170.108	-14.792	-0.74397	-169.865	-14.7708	-1.01513	-169.765	-14.7622	-1.4896	-170.033	-14.7855	-0.71731
		-150.282	-13.068	-0.58839	-149.882	-13.0332	-0.68351	-146.171	-12.7106	-0.69006	-149.944	-13.0386	-0.92192	-150.036	-13.0466	-1.3681	-150.394	-13.0777	-0.6587
		-130.032	-11.3072	-0.5281	-129.554	-11.2656	-0.62141	-128.119	-11.1408	-0.67212	-129.774	-11.2847	-0.82997	-130.175	-11.3195	-1.24705	-130.139	-11.3164	-0.60001
		-110.289	-9.59038	-0.46764	-109.766	-9.54487	-0.55945	-119.182	-10.3636	-0.63449	-109.922	-9.55846	-0.73906	-110.375	-9.59779	-1.12604	-110.384	-9.59862	-0.54107
		-89.9542	-7.8221	-0.4074	-89.5895	-7.79039	-0.49755	-88.6091	-7.70514	-0.5563	-89.8713	-7.81489	-0.64836	-89.7221	-7.80192	-1.0052	-89.9234	-7.81942	-0.48211
		-69.8439	-6.07339	-0.34749	-69.664	-6.05774	-0.43575	-65.3682	-5.68419	-0.48392	-69.96	-6.08348	-0.55756	-69.7374	-6.06412	-0.88483	-70.4478	-6.1259	-0.42316
		-50.2002	-4.36524	-0.28768	-49.8048	-4.33085	-0.37396	-44.2017	-3.84363	-0.44402	-49.774	-4.32817	-0.46701	-50.4631	-4.3881	-0.76479	-50.2523	-4.36977	-0.36421
		-29.8295	-2.59387	-0.22784	-29.6756	-2.58049	-0.31221	-36.4887	-3.17293	-0.41035	-29.8177	-2.59284	-0.37688	-30.109	-2.61817	-0.6447	-29.8816	-2.5984	-0.30525

## Sheet: Figure 1e
		T	T	Pr0		T	T	Pr1		T	T	Pr2		T	T	Pr4.6
		-50	223.15	25.8		-50	223.15	26		-50	223.15	27.3		-89	184.15	0.08
		-30	243.15	25.06		-37	236.15	25		-40	243.15	26.5		-85.2	187.95	0.09
		-20	253.15	24.89		-24	249.15	24		-30	253.15	25.7		-83	190.15	0.07
		-10	263.15	24.23		-11	262.15	23.4		-25	263.15	24.8		-70	203.15	0.08
		0	273.15	22.89		15	288.15	1.78		-20	273.15	23.6		-50	223.15	0.07
		5	278.15	22.15		20	293.15	1.38		-15	278.15	15.3		-30	243.15	0.04
		10	283.15	20.65		25	298.15	1.16		-10	283.15	1		-20	253.15	0.07
		15	288.15	18.98		30	303.15	0.86		0	288.15	2		-10	263.15	0.14
		20.5	293.65	15.15		35	308.15	0.75		10	293.65	1.22		0	273.15	0.27
		23.5	296.65	8.5		40	313.15	0.64		20	296.65	1.08		5	278.15	0.3
		25	298.15	2.8		45	318.15	0.82		25	298.15	0.93		10	283.15	0.28
		27	300.15	1.17		50	323.15	0.65		30	300.15	0.76		20	293.15	0.3
		29.5	302.65	1.03		55	328.15	0.57		40	302.65	0.68		25	298.15	0.3
		31	304.15	0.97		60	333.15	0.5		50	304.15	0.25		30	303.15	0.3
		37	310.15	0.83		70	343.15	0.43		60	310.15	0.21		35	308.15	0.3
		45	318.15	0.74		80	353.15	0.42		70	318.15	0.21		40	313.15	0.6
		50	323.15	0.68		90	363.15	0.41		80	323.15	0.18		45	318.15	0.32
		60	333.15	0.61		100	373.15	0.38		100	333.15	0.18		50	323.15	0.2
		70	343.15	0.54						150	343.15	0.22		55	328.15	0.32
		80	353.15	0.45						200	353.15	0.21		60	333.15	0.3
		90	363.15	0.39						250	363.15	0.29		70	343.15	0.26
		100	373.15	0.35										80	353.15	0.25
		150	423.15	0.37										90	363.15	0.24
		160	433.15	0.32										100	373.15	0.25
		200	473.15	0.43										150	423.15	0.19
														200	473.15	0.15

## Sheet: Figure 2a
			PST						PST-1%Ca						PST-2%Ca						PST-4.6%Ca
			T	dQ/dT-heating	T	dQ/dT-cooling			T	dQ/dT-heating	T	dQ/dT-cooling			T	dQ/dT-heating	T	dQ/dT-cooling			T	dQ/dT-heating	T	dQ/dT-cooling
			263.15	0	323.15	0			263.15	0	333.15				263.15						263.15		353.15
			263.15	0	323.067	0			263.15	0	333.067	-176.506			263.15	0	353.15				263.15	0	353.067	22.8916
			263.15	0	322.983	0			263.15	0	332.983	-86.9048			263.15	0	353.067	-15.6626			263.15	0	352.983	50.5952
			263.15	0	322.9	0			263.15	0	332.9	-7.55764			263.15	0	352.983	16.4286			263.15	0	352.9	57.2289
			263.15	0	322.817	0			263.15	0	332.817	25.5422			263.15	0	352.9	27.5904			263.15	0	352.817	46.988
			263.15	0	322.733	0			263.15	0	332.733	43.3333			263.15	0	352.817	19.6385			263.15	0	352.733	38.8095
			263.15	0	322.65	0			263.15	0	332.65	49.2771			263.15	0	352.733	12.8571			263.15	0	352.65	35.4217
			263.15	0	322.567	0			263.15	0	332.567	49.1566			263.15	0	352.65	9.70763			263.15	0	352.567	33.494
			263.15	0	322.483	0			263.15	0	332.483	44.7619			263.15	0	352.567	8.2487			263.15	0	352.483	31.7857
			263.15	0	322.4	0			263.15	0	332.4	41.5663			263.15	0	352.483	7.54302			263.15	0	352.4	30.6024
			263.15	0	322.317	0			263.15	0	332.317	38.3132			263.15	0	352.4	6.70076			263.15	0	352.317	28.9157
			263.15	0	322.233	-0.793			263.15	0	332.233	34.8809			263.15	0	352.317	5.73442			263.15	0	352.233	27.0238
			263.15	0	322.15	-0.68561			263.15	0	332.15	33.1325			263.15	0	352.233	4.72482			263.15	0	352.15	25.7831
			263.15	0	322.067	0			263.15	0	332.067	30.7229			263.15	0	352.15	3.86686			263.15	0	352.067	24.3373
			263.15	0	321.983	0.58595			263.15	0	331.983	28.2143			263.15	0	352.067	3.01728			263.15	0	351.983	22.9762
			263.15	0	321.9	1.09428			263.15	0	331.9	26.747			263.15	0	351.983	2.20694			263.15	0	351.9	22.2892
			263.15	0	321.817	0.93532			263.15	0	331.817	25.5422			263.15	0	351.9	1.48648			263.15	0	351.817	21.4458
			263.15	0	321.733	0.92441			263.15	0	331.733	23.9286			263.15	0	351.817	0.94522			263.15	0	351.733	20.2381
			263.15	0	321.65	0.90189			263.15	0	331.65	22.8916			263.15	0	351.733	0.38489			263.15	0	351.65	19.759
			263.15	0	321.567	0.82124			263.15	0	331.567	21.8072			263.15	0	351.65	-0.12218			263.15	0	351.567	18.9157
			263.15	0	321.483	0.81169			263.15	0	331.483	20.8333			263.15	0	351.567	-0.59667			263.15	0	351.483	18.2143
			263.15	0	321.4	0.936			263.15	0	331.4	20.241			263.15	0	351.483	-0.86175			263.15	0	351.4	17.8313
			263.15	0	321.317	0.98427			263.15	0	331.317	19.5181			263.15	0	351.4	-1.19155			263.15	0	351.317	17.2289
			263.15	0	321.233	1.04778			263.15	0	331.233	18.5714			263.15	0	351.317	-1.49492			263.15	0	351.233	16.5476
			263.15	0	321.15	1.36289			263.15	0	331.15	18.0723			263.15	0	351.233	-1.74931			263.15	0	351.15	16.3855
			263.15	0	321.067	1.45935			263.15	0	331.067	17.4699			263.15	0	351.15	-1.88657			263.15	0	351.067	15.9036
			263.15	0	320.983	1.48744			263.15	0	330.983	16.6667			263.15	0	351.067	-2.03995			263.15	0	350.983	15.3571
			263.15	0	320.9	1.54519			263.15	0	330.9	16.3855			263.15	0	350.983	-2.14726			263.15	0	350.9	15.1807
			263.15	0	320.817	1.46213			263.15	0	330.817	16.0241			263.15	0	350.9	-2.26851			263.15	0	350.817	14.9398
			263.15	0	320.733	1.37235			263.15	0	330.733	15.3571			263.15	0	350.817	-2.2537			263.15	0	350.733	14.4048
			263.15	0	320.65	1.401			263.15	0	330.65	15.0602			263.15	0	350.733	-2.2521			263.15	0	350.65	14.2169
			263.15	0	320.567	1.46854			263.15	0	330.567	14.8193			263.15	0	350.65	-2.29434			263.15	0	350.567	13.8554
			263.15	0	320.483	1.52629			263.15	0	330.483	14.5238			263.15	0	350.567	-2.30142			263.15	0	350.483	13.4524
			263.15	0	320.4	1.59173			263.15	0	330.4	14.5783			263.15	0	350.483	-2.27365			263.15	0	350.4	13.253
			263.15	0	320.317	1.57976			263.15	0	330.317	14.5783			263.15	0	350.4	-2.32929			263.15	0	350.317	12.8916
			263.15	0	320.233	1.47905			263.15	0	330.233	14.4048			263.15	0	350.317	-2.37833			263.15	0	350.233	12.5
			263.15	0	320.15	1.5114			263.15	0	330.15	14.8193			263.15	0	350.233	-2.41202			263.15	0	350.15	12.4096
			263.15	0	320.067	1.52352			263.15	0	330.067	14.6988			263.15	0	350.15	-2.51602			263.15	0	350.067	12.1687
			263.15	0	319.983	1.59251			263.15	0	329.983	14.4048			263.15	0	350.067	-2.55157			263.15	0	349.983	11.7562
			263.15	0	319.9	1.67442			263.15	0	329.9	14.3374			263.15	0	349.983	-2.55471			263.15	0	349.9	11.6834
			263.15	0	319.817	1.72871			263.15	0	329.817	13.9759			263.15	0	349.9	-2.62469			263.15	0	349.817	11.553
			263.15	0	319.733	1.81432			263.15	0	329.733	13.4524			263.15	0	349.817	-2.58578			263.15	0	349.733	11.2164
			263.15	0	319.65	1.93866			263.15	0	329.65	13.494			263.15	0	349.733	-2.54923			263.15	0	349.65	11.1241
			263.15	0	319.567	2.01705			263.15	0	329.567	13.253			263.15	0	349.65	-2.58519			263.15	0	349.567	10.8913
			263.15	0	319.483	2.09564			263.15	0	329.483	12.8571			263.15	0	349.567	-2.60067			263.15	0	349.483	10.4927
			263.15	0	319.4	2.29084			263.15	0	329.4	12.7711			263.15	0	349.483	-2.58917			263.15	0	349.4	10.3498
			263.15	0	319.317	2.53308			263.15	0	329.317	12.6506			263.15	0	349.4	-2.65919			263.15	0	349.317	10.0998
			263.15	0	319.233	2.7472			263.15	0	329.233	12.2619			263.15	0	349.317	-2.69328			263.15	0	349.233	9.7553
			263.15	0	319.15	2.95387			263.15	0	329.15	12.2892			263.15	0	349.233	-2.685			263.15	0	349.15	9.65255
			263.15	0	319.067	3.05034			263.15	0	329.067	12.0482			263.15	0	349.15	-2.76602			263.15	0	349.067	9.439
			263.15	0	318.983	3.14996			263.15	0	328.983	11.695			263.15	0	349.067	-2.79536			263.15	0	348.983	9.10573
			263.15	0	318.9	3.36992			263.15	0	328.9	11.5916			263.15	0	348.983	-2.76893			263.15	0	348.9	8.97978
			263.15	0	318.817	3.15794			263.15	0	328.817	11.2918			263.15	0	348.9	-2.79842			263.15	0	348.817	8.78258
			263.15	0	318.733	3.05033			263.15	0	328.733	10.8841			263.15	0	348.817	-2.7847			263.15	0	348.733	8.49607
			263.15	0	318.65	3.05704			263.15	0	328.65	10.7601			263.15	0	348.733	-2.75695			263.15	0	348.65	8.45028
			263.15	0	318.567	3.0053			263.15	0	328.567	10.5434			263.15	0	348.65	-2.80199			263.15	0	348.567	8.32471
			263.15	0	318.483	2.80429			263.15	0	328.483	10.2602			263.15	0	348.567	-2.80287			263.15	0	348.483	8.08214
			263.15	0	318.4	2.76586			263.15	0	328.4	10.1936			263.15	0	348.483	-2.7904			263.15	0	348.4	8.02847
			263.15	0	318.317	2.77195			263.15	0	328.317	10.0661			263.15	0	348.4	-2.83913			263.15	0	348.317	7.87454
			263.15	0	318.233	2.75704			263.15	0	328.233	9.89217			263.15	0	348.317	-2.84293			263.15	0	348.233	7.64161
			263.15	0	318.15	2.92165			263.15	0	328.15	9.98625			263.15	0	348.233	-2.80727			263.15	0	348.15	7.59031
			263.15	0	318.067	3.08799			263.15	0	328.067	9.91055			263.15	0	348.15	-2.79636			263.15	0	348.067	7.45561
			263.15	0	317.983	3.1717			263.15	0	327.983	9.66939			263.15	0	348.067	-2.76075			263.15	0	347.983	7.22719
			263.15	0	317.9	3.3136			263.15	0	327.9	9.61742			263.15	0	347.983	-2.71814			263.15	0	347.9	7.16227
			263.15	0	317.817	3.57994			263.15	0	327.817	9.38148			263.15	0	347.9	-2.74848			263.15	0	347.817	7.03334
			263.15	0	317.733	3.71731			263.15	0	327.733	9.09065			263.15	0	347.817	-2.74827			263.15	0	347.733	6.82276
			263.15	0	317.65	3.9947			263.15	0	327.65	9.05219			263.15	0	347.733	-2.73681			263.15	0	347.65	6.77411
			263.15	0	317.567	4.23092			263.15	0	327.567	8.92348			263.15	0	347.65	-2.80059			263.15	0	347.567	6.63172
			263.15	0	317.483	4.20579			263.15	0	327.483	8.63098			263.15	0	347.567	-2.827			263.15	0	347.483	6.40407
			263.15	0	317.4	4.24328			263.15	0	327.4	8.57011			263.15	0	347.483	-2.82074			263.15	0	347.4	6.34605
			263.15	0	317.317	4.15419			263.15	0	327.317	8.43296			263.15	0	347.4	-2.84794			263.15	0	347.317	6.20702
			263.15	0	317.233	4.01211			263.15	0	327.233	8.19629			263.15	0	347.317	-2.84116			263.15	0	347.233	5.97588
			263.15	0	317.15	3.8557			263.15	0	327.15	8.10849			263.15	0	347.233	-2.80192			263.15	0	347.15	5.8728
			263.15	0	317.067	3.75457			263.15	0	327.067	7.95087			263.15	0	347.15	-2.73986			263.15	0	347.067	5.70301
			263.15	0	316.983	3.53749			263.15	0	326.983	7.76994			263.15	0	347.067	-2.7079			263.15	0	346.983	5.49687
			263.15	0	316.9	3.37175			263.15	0	326.9	7.79508			263.15	0	346.983	-2.65367			263.15	0	346.9	5.44282
			263.15	0	316.817	3.35857			263.15	0	326.817	7.57963			263.15	0	346.9	-2.6544			263.15	0	346.817	5.31005
			263.15	0	316.733	3.17119			263.15	0	326.733	7.26977			263.15	0	346.817	-2.6239			263.15	0	346.733	5.13946
			263.15	0	316.65	2.97453			263.15	0	326.65	7.166			263.15	0	346.733	-2.56886			263.15	0	346.65	5.10852
			263.15	0	316.567	2.70834			263.15	0	326.567	7.04211			263.15	0	346.65	-2.56712			263.15	0	346.567	5.02622
			263.15	0	316.483	2.49775			263.15	0	326.483	6.70651			263.15	0	346.567	-2.53151			263.15	0	346.483	4.9336
			263.15	0	316.4	2.45805			263.15	0	326.4	6.57548			263.15	0	346.483	-2.44188			263.15	0	346.4	4.92949
			263.15	0	316.317	2.41957			263.15	0	326.317	6.41183			263.15	0	346.4	-2.43423			263.15	0	346.317	4.87605
			263.15	0	316.233	2.38504			263.15	0	326.233	6.18374			263.15	0	346.317	-2.39898			263.15	0	346.233	4.78332
			263.15	0	316.15	2.46324			263.15	0	326.15	6.25242			263.15	0	346.233	-2.33508			263.15	0	346.15	4.75673
			263.15	0	316.067	2.31151			263.15	0	326.067	6.25022			263.15	0	346.15	-2.31922			263.15	0	346.067	4.66578
			263.15	0	315.983	2.1485			263.15	0	325.983	6.10024			263.15	0	346.067	-2.27886			263.15	0	345.983	4.53185
			263.15	0	315.9	2.01542			263.15	0	325.9	6.01853			263.15	0	345.983	-2.23262			263.15	0	345.9	4.52483
			263.15	0	315.817	1.62754			263.15	0	325.817	6.02476			263.15	0	345.9	-2.25127			263.15	0	345.817	4.38581
			263.15	0	315.733	1.37983			263.15	0	325.733	5.93937			263.15	0	345.817	-2.26017			263.15	0	345.733	4.2153
			263.15	0	315.65	1.2893			263.15	0	325.65	5.94607			263.15	0	345.733	-2.24444			263.15	0	345.65	4.14918
			263.15	0	315.567	1.35925			263.15	0	325.567	5.83905			263.15	0	345.65	-2.29424			263.15	0	345.567	4.03083
			263.15	0	315.483	1.60282			263.15	0	325.483	5.64039			263.15	0	345.567	-2.30571			263.15	0	345.483	3.87975
			263.15	0	315.4	1.81739			263.15	0	325.4	5.56036			263.15	0	345.483	-2.27896			263.15	0	345.4	3.8389
			263.15	0	315.317	1.99095			263.15	0	325.317	5.3654			263.15	0	345.4	-2.28176			263.15	0	345.317	3.76527
			263.15	0	315.233	2.11273			263.15	0	325.233	5.06286			263.15	0	345.317	-2.26258			263.15	0	345.233	3.66201
			263.15	0	315.15	2.48524			263.15	0	325.15	4.79635			263.15	0	345.233	-2.24644			263.15	0	345.15	3.65605
			263.15	0	315.067	2.71423			263.15	0	325.067	4.52306			263.15	0	345.15	-2.23389			263.15	0	345.067	3.59251
			263.15	0	314.983	2.79048			263.15	0	324.983	4.24245			263.15	0	345.067	-2.19572			263.15	0	344.983	3.497
			263.15	0	314.9	2.8832			263.15	0	324.9	4.05883			263.15	0	344.983	-2.12343			263.15	0	344.9	3.48665
			263.15	0	314.817	2.72304			263.15	0	324.817	3.84339			263.15	0	344.9	-2.09625			263.15	0	344.817	3.4058
			263.15	0	314.733	2.41705			263.15	0	324.733	3.6542			263.15	0	344.817	-2.08071			263.15	0	344.733	3.29113
			263.15	0	314.65	2.08118			263.15	0	324.65	3.53578			263.15	0	344.733	-2.03935			263.15	0	344.65	3.24369
			263.15	0	314.567	1.72222			263.15	0	324.567	3.35647			263.15	0	344.65	-2.04546			263.15	0	344.567	3.13735
			263.15	0	314.483	1.21742			263.15	0	324.483	3.22189			263.15	0	344.567	-2.02882			263.15	0	344.483	2.98408
			263.15	0	314.4	0.88517			263.15	0	324.4	3.14887			263.15	0	344.483	-2.03567			263.15	0	344.4	2.93967
			263.15	0	314.317	0.66597			263.15	0	324.317	3.08401			263.15	0	344.4	-2.0753			263.15	0	344.317	2.87036
			263.15	0	314.233	0.54755			263.15	0	324.233	3.01817			263.15	0	344.317	-2.09514			263.15	0	344.233	2.77823
			263.15	0	314.15	0.57471			263.15	0	324.15	2.921			263.15	0	344.233	-2.10193			263.15	0	344.15	2.74767
			263.15	0	314.067	0.49406			263.15	0	324.067	2.75614			263.15	0	344.15	-2.17337			263.15	0	344.067	2.67884
			263.15	0	313.983	0.41102			263.15	0	323.983	2.62514			263.15	0	344.067	-2.1728			263.15	0	343.983	2.57854
			263.15	0	313.9	0.2799			263.15	0	323.9	2.59433			263.15	0	343.983	-2.10329			263.15	0	343.9	2.51961
			263.15	0	313.817	0.17154			263.15	0	323.817	2.49814			263.15	0	343.9	-2.04669			263.15	0	343.817	2.45175
			263.15	0	313.733	0.11616			263.15	0	323.733	2.33689			263.15	0	343.817	-1.92058			263.15	0	343.733	2.35842
			263.15	0	313.65	0.08631			263.15	0	323.65	2.19899			263.15	0	343.733	-1.82669			263.15	0	343.65	2.30261
			263.15	0	313.567	0.14783			263.15	0	323.567	2.0751			263.15	0	343.65	-1.79666			263.15	0	343.567	2.22465
			263.15	0	313.483	0.41535			263.15	0	323.483	2.0772			263.15	0	343.567	-1.74536			263.15	0	343.483	2.09461
			263.15	0	313.4	0.57584			263.15	0	323.4	2.13737			263.15	0	343.483	-1.70655			263.15	0	343.4	1.98225
			263.15	0	313.317	0.63495			263.15	0	323.317	2.1689			263.15	0	343.4	-1.69953			263.15	0	343.317	1.86919
			263.15	0	313.233	0.61215			263.15	0	323.233	2.13181			263.15	0	343.317	-1.65407			263.15	0	343.233	1.75857
			263.15	0	313.15	0.75695			263.15	0	323.15	2.1818			263.15	0	343.233	-1.58389			263.15	0	343.15	1.70708
			263.15	0	313.067	0.81123			263.15	0	323.067	2.14465			263.15	0	343.15	-1.62393			263.15	0	343.067	1.67335
			263.15	0	312.983	0.78276			263.15	0	322.983	2.07093			263.15	0	343.067	-1.65764			263.15	0	342.983	1.65485
			263.15	0	312.9	0.76576			263.15	0	322.9	2.03102			263.15	0	342.983	-1.65773			263.15	0	342.9	1.7074
			263.15	0	312.817	0.66222			263.15	0	322.817	1.80231			263.15	0	342.9	-1.66545			263.15	0	342.817	1.80202
			263.15	0	312.733	0.50218			263.15	0	322.733	1.62911			263.15	0	342.817	-1.68493			263.15	0	342.733	1.78912
			263.15	0	312.65	0.22879			263.15	0	322.65	1.514			263.15	0	342.733	-1.65476			263.15	0	342.65	1.82935
			263.15	0	312.567	-0.02596			263.15	0	322.567	1.39252			263.15	0	342.65	-1.63836			263.15	0	342.567	1.84753
			263.15	0	312.483	-0.07209			263.15	0	322.483	1.37418			263.15	0	342.567	-1.60531			263.15	0	342.483	1.72957
			263.15	0	312.4	-0.00178			263.15	0	322.4	1.3801			263.15	0	342.483	-1.49967			263.15	0	342.4	1.671
			263.15	0	312.317	-0.01132			263.15	0	322.317	1.43211			263.15	0	342.4	-1.45366			263.15	0	342.317	1.58342
			263.15	0	312.233	-0.03501			263.15	0	322.233	1.4776			263.15	0	342.317	-1.38813			263.15	0	342.233	1.4819
			263.15	0	312.15	0.11647			263.15	0	322.15	1.5438			263.15	0	342.233	-1.31355			263.15	0	342.15	1.41987
			263.15	0	312.067	0.12982			263.15	0	322.067	1.52472			263.15	0	342.15	-1.30034			263.15	0	342.067	1.34912
			263.15	0	311.983	0.1116			263.15	0	321.983	1.48933			263.15	0	342.067	-1.26546			263.15	0	341.983	1.26701
			263.15	0	311.9	0.01665			263.15	0	321.9	1.47375			263.15	0	341.983	-1.20712			263.15	0	341.9	1.23316
			263.15	0	311.817	-0.14832			263.15	0	321.817	1.31371			263.15	0	341.9	-1.16708			263.15	0	341.817	1.25376
			263.15	0	311.733	-0.22632			263.15	0	321.733	1.30226			263.15	0	341.817	-1.16467			263.15	0	341.733	1.20651
			263.15	0	311.65	-0.31931			263.15	0	321.65	1.38564			263.15	0	341.733	-1.16342			263.15	0	341.65	1.1854
			263.15	0	311.567	-0.3397			263.15	0	321.567	1.44608			263.15	0	341.65	-1.21918			263.15	0	341.567	1.15455
			263.15	0	311.483	-0.19638			263.15	0	321.483	1.49854			263.15	0	341.567	-1.27296			263.15	0	341.483	1.10041
			263.15	0	311.4	-0.19383			263.15	0	321.4	1.5168			263.15	0	341.483	-1.3191			263.15	0	341.4	1.08475
			263.15	0	311.317	-0.15519			263.15	0	321.317	1.47122			263.15	0	341.4	-1.37928			263.15	0	341.317	1.06447
			263.15	0	311.233	-0.0843			263.15	0	321.233	1.38885			263.15	0	341.317	-1.41482			263.15	0	341.233	1.04514
			263.15	0	311.15	-0.30209			263.15	0	321.15	1.28049			263.15	0	341.233	-1.40518			263.15	0	341.15	1.04756
			263.15	0	311.067	-0.68031			263.15	0	321.067	1.22046			263.15	0	341.15	-1.38759			263.15	0	341.067	1.04123
			263.15	0	310.983	-0.9365			263.15	0	320.983	1.14345			263.15	0	341.067	-1.35855			263.15	0	340.983	1.01932
			263.15	0	310.9	-1.08384			263.15	0	320.9	1.08876			263.15	0	340.983	-1.3074			263.15	0	340.9	1.01806
			263.15	0	310.817	-1.42592			263.15	0	320.817	1.04198			263.15	0	340.9	-1.2817			263.15	0	340.817	1.005
			263.15	0	310.733	-1.63871			263.15	0	320.733	0.96234			263.15	0	340.817	-1.19829			263.15	0	340.733	0.972127
			263.15	0	310.65	-1.8427			263.15	0	320.65	0.90305			263.15	0	340.733	-1.12525			263.15	0	340.65	0.943373
			263.15	0	310.567	-1.98236			263.15	0	320.567	0.82013			263.15	0	340.65	-1.11415			263.15	0	340.567	0.906272
			263.15	0	310.483	-1.72068			263.15	0	320.483	0.6348			263.15	0	340.567	-1.09605			263.15	0	340.483	0.891677
			263.15	0	310.4	-1.7389			263.15	0	320.4	0.5547			263.15	0	340.483	-1.04334			263.15	0	340.4	0.918686
			263.15	0	310.317	-1.7617			263.15	0	320.317	0.5043			263.15	0	340.4	-0.99293			263.15	0	340.317	0.908508
			263.15	0	310.233	-1.82526			263.15	0	320.233	0.45606			263.15	0	340.317	-0.9482			263.15	0	340.233	0.879635
			263.15	0	310.15	-2.04113			263.15	0	320.15	0.50273			263.15	0	340.233	-0.90554			263.15	0	340.15	0.900247
			263.15	0	310.067	-2.12658			263.15	0	320.067	0.53908			263.15	0	340.15	-0.83304			263.15	0	340.067	0.887666
			263.15	0	309.983	-2.1477			263.15	0	319.983	0.55352			263.15	0	340.067	-0.7624			263.15	0	339.983	0.865692
			263.15	0	309.9	-2.1518			263.15	0	319.9	0.5604			263.15	0	339.983	-0.7032			263.15	0	339.9	0.858252
			263.15	0	309.817	-2.01918			263.15	0	319.817	0.61843			263.15	0	339.9	-0.67424			263.15	0	339.817	0.777882
			263.15	0	309.733	-1.87014			263.15	0	319.733	0.6236			263.15	0	339.817	-0.64009			263.15	0	339.733	0.717785
			263.15	0	309.65	-1.7721			263.15	0	319.65	0.58553			263.15	0	339.733	-0.59136			263.15	0	339.65	0.690293
			263.15	0	309.567	-1.68767			263.15	0	319.567	0.5002			263.15	0	339.65	-0.57309			263.15	0	339.567	0.659443
			263.15	0	309.483	-1.48187			263.15	0	319.483	0.29963			263.15	0	339.567	-0.54916			263.15	0	339.483	0.653011
			263.15	0	309.4	-1.41289			263.15	0	319.4	0.22633			263.15	0	339.483	-0.53576			263.15	0	339.4	0.644452
			263.15	0	309.317	-1.41159			263.15	0	319.317	0.21811			263.15	0	339.4	-0.49676			263.15	0	339.317	0.656389
			263.15	0	309.233	-1.32099			263.15	0	319.233	0.18875			263.15	0	339.317	-0.43633			263.15	0	339.233	0.676596
			263.15	0	309.15	-1.47054			263.15	0	319.15	0.17798			263.15	0	339.233	-0.38102			263.15	0	339.15	0.736111
			263.15	0	309.067	-1.53069			263.15	0	319.067	0.17819			263.15	0	339.15	-0.35073			263.15	0	339.067	0.748049
			263.15	0	308.983	-1.55652			263.15	0	318.983	0.18383			263.15	0	339.067	-0.31439			263.15	0	338.983	0.734862
			263.15	0	308.9	-1.62096			263.15	0	318.9	0.19348			263.15	0	338.983	-0.26124			263.15	0	338.9	0.727769
			263.15	0	308.817	-1.57629			263.15	0	318.817	0.22381			263.15	0	338.9	-0.20616			263.15	0	338.817	0.723361
			263.15	0	308.733	-1.49325			263.15	0	318.733	0.26819			263.15	0	338.817	-0.17748			263.15	0	338.733	0.72947
			263.15	0	308.65	-1.35693			263.15	0	318.65	0.3632			263.15	0	338.733	-0.13787			263.15	0	338.65	0.734812
			263.15	0	308.567	-1.17732			263.15	0	318.567	0.44292			263.15	0	338.65	-0.11924			263.15	0	338.567	0.7405
			263.15	0	308.483	-1.0276			263.15	0	318.483	0.52398			263.15	0	338.567	-0.10625			263.15	0	338.483	0.69985
			263.15	0	308.4	-0.97603			263.15	0	318.4	0.59436			263.15	0	338.483	-0.08767			263.15	0	338.4	0.679835
			263.15	0	308.317	-0.95786			263.15	0	318.317	0.64517			263.15	0	338.4	-0.07355			263.15	0	338.317	0.680235
			263.15	0	308.233	-1.00718			263.15	0	318.233	0.67977			263.15	0	338.317	-0.04488			263.15	0	338.233	0.689232
			263.15	0	308.15	-1.18067			263.15	0	318.15	0.55444			263.15	0	338.233	-0.02198			263.15	0	338.15	0.654186
			263.15	0	308.067	-1.22877			263.15	0	318.067	0.41368			263.15	0	338.15	-0.01802			263.15	0	338.067	0.652182
			263.15	0	307.983	-1.12843			263.15	0	317.983	0.32247			263.15	0	338.067	0.04423			263.15	0	337.983	0.671489
			263.15	0	307.9	-1.00579			263.15	0	317.9	0.26391			263.15	0	337.983	0.82066			263.15	0	337.9	0.709306
			263.15	0	307.817	-0.80208			263.15	0	317.817	0.04966			263.15	0	337.9	2.84743			263.15	0	337.817	0.758265
			263.15	0	307.733	-0.74492			263.15	0	317.733	-0.00388			263.15	0	337.817	4.0408			263.15	0	337.733	0.788661
			263.15	0	307.65	-0.8538			263.15	0	317.65	-0.02661			263.15	0	337.733	2.97167			263.15	0	337.65	0.827889
			263.15	0	307.567	-1.08865			263.15	0	317.567	-0.06135			263.15	0	337.65	1.94371			263.15	0	337.567	0.845116
			263.15	0	307.483	-1.33404			263.15	0	317.483	0.03643			263.15	0	337.567	1.2514			263.15	0	337.483	0.854051
			263.15	0	307.4	-1.53555			263.15	0	317.4	0.0178			263.15	0	337.483	1.02812			263.15	0	337.4	0.887336
			263.15	0	307.317	-1.6716			263.15	0	317.317	-0.04705			263.15	0	337.4	0.74627			263.15	0	337.317	0.895429
			263.15	0	307.233	-1.67552			263.15	0	317.233	-0.1792			263.15	0	337.317	0.54288			263.15	0	337.233	0.90899
			263.15	0	307.15	-1.77272			263.15	0	317.15	-0.33899			263.15	0	337.233	0.34967			263.15	0	337.15	0.951592
			263.15	0	307.067	-1.81841			263.15	0	317.067	-0.293			263.15	0	337.15	0.34206			263.15	0	337.067	0.949588
			263.15	0	306.983	-1.84439			263.15	0	316.983	-0.17341			263.15	0	337.067	0.27149			263.15	0	336.983	0.91785
			263.15	0	306.9	-1.89423			263.15	0	316.9	-0.08855			263.15	0	336.983	0.21815			263.15	0	336.9	0.919693
			263.15	0	306.817	-1.94957			263.15	0	316.817	0.01648			263.15	0	336.9	0.19765			263.15	0	336.817	0.957593
			263.15	0	306.733	-2.12279			263.15	0	316.733	0.01333			263.15	0	336.817	0.28215			263.15	0	336.733	0.967563
			263.15	0	306.65	-2.30248			263.15	0	316.65	0.06671			263.15	0	336.733	0.32567			263.15	0	336.65	0.963275
			263.15	0	306.567	-2.44216			263.15	0	316.567	0.18258			263.15	0	336.65	0.36885			263.15	0	336.567	0.943963
			263.15	0	306.483	-2.38094			263.15	0	316.483	0.19889			263.15	0	336.567	0.40045			263.15	0	336.483	0.976423
			263.15	0	306.4	-2.24207			263.15	0	316.4	0.28221			263.15	0	336.483	0.44761			263.15	0	336.4	0.980413
			263.15	0	306.317	-2.13836			263.15	0	316.317	0.33181			263.15	0	336.4	0.48788			263.15	0	336.317	0.92889
			263.15	0	306.233	-2.01767			263.15	0	316.233	0.32372			263.15	0	336.317	0.52167			263.15	0	336.233	0.859394
			263.15	0	306.15	-1.6431			263.15	0	316.15	0.32542			263.15	0	336.233	0.55007			263.15	0	336.15	0.819667
			263.15	0	306.067	-1.5418			263.15	0	316.067	0.29912			263.15	0	336.15	0.51058			263.15	0	336.067	0.802278
			263.15	0	305.983	-1.51274			263.15	0	315.983	0.21642			263.15	0	336.067	0.47613			263.15	0	335.983	0.78607
			263.15	0	305.9	-1.45978			263.15	0	315.9	0.13249			263.15	0	335.983	0.43622			263.15	0	335.9	0.78921
			263.15	0	305.817	-1.54523			263.15	0	315.817	0.05318			263.15	0	335.9	0.42017			263.15	0	335.817	0.787206
			263.15	0	305.733	-1.5078			263.15	0	315.733	0.06864			263.15	0	335.817	0.38937			263.15	0	335.733	0.759776
			263.15	0	305.65	-1.55599			263.15	0	315.65	0.06003			263.15	0	335.733	0.37501			263.15	0	335.65	0.760195
			263.15	0	305.567	-1.66673			263.15	0	315.567	0			263.15	0	335.65	0.38047			263.15	0	335.567	0.77646
			263.15	0	305.483	-1.66595			263.15	0	315.483	0.17249			263.15	0	335.567	0.38981			263.15	0	335.483	0.724931
			263.15	0	305.4	-1.68593			263.15	0	315.4	0.21991			263.15	0	335.483	0.43241			263.15	0	335.4	0.687429
			263.15	0	305.317	-1.80994			263.15	0	315.317	0.15199			263.15	0	335.4	0.43163			263.15	0	335.317	0.640713
			263.15	0	305.233	-2.01696			263.15	0	315.233	0.05482			263.15	0	335.317	0.39573			263.15	0	335.233	0.603151
			263.15	0	305.15	-2.34358			263.15	0	315.15	-0.09918			263.15	0	335.233	0.36723			263.15	0	335.15	0.61226
			263.15	0	305.067	-2.42542			263.15	0	315.067	-0.25143			263.15	0	335.15	0.3197			263.15	0	335.067	0.597276
			263.15	0	304.983	-2.50607			263.15	0	314.983	-0.44262			263.15	0	335.067	0.28379			263.15	0	334.983	0.549779
			263.15	0	304.9	-2.7422			263.15	0	314.9	-0.63996			263.15	0	334.983	0.2541			263.15	0	334.9	0.523629
			263.15	0	304.817	-2.80717			263.15	0	314.817	-0.75727			263.15	0	334.9	0.22162			263.15	0	334.817	0.535567
			263.15	0	304.733	-2.87256			263.15	0	314.733	-0.83529			263.15	0	334.817	0.2357			263.15	0	334.733	0.517785
			263.15	0	304.65	-2.89986			263.15	0	314.65	-0.89399			263.15	0	334.733	0.22101			263.15	0	334.65	0.492211
			263.15	0	304.567	-2.7588			263.15	0	314.567	-0.91974			263.15	0	334.65	0.21513			263.15	0	334.567	0.465687
			263.15	0	304.483	-2.61168			263.15	0	314.483	-0.81725			263.15	0	334.567	0.22228			263.15	0	334.483	0.445886
			263.15	0	304.4	-2.6298			263.15	0	314.4	-0.75404			263.15	0	334.483	0.22938			263.15	0	334.4	0.450695
			263.15	0	304.317	-2.73331			263.15	0	314.317	-0.61473			263.15	0	334.4	0.22652			263.15	0	334.317	0.455423
			263.15	0	304.233	-2.88055			263.15	0	314.233	-0.48373			263.15	0	334.317	0.23732			263.15	0	334.233	0.463295
			263.15	0	304.15	-2.86335			263.15	0	314.15	-0.39482			263.15	0	334.233	0.25469			263.15	0	334.15	0.469277
			263.15	0	304.067	-2.93313			263.15	0	314.067	-0.32659			263.15	0	334.15	0.27841			263.15	0	334.067	0.440831
			263.15	0	303.983	-3.10537			263.15	0	313.983	-0.28593			263.15	0	334.067	0.29067			263.15	0	333.983	0.386171
			263.15	0	303.9	-3.36196			263.15	0	313.9	-0.26452			263.15	0	333.983	0.29875			263.15	0	333.9	0.339781
			263.15	0	303.817	-3.33899			263.15	0	313.817	-0.26375			263.15	0	333.9	0.30768			263.15	0	333.817	0.310372
			263.15	0	303.733	-3.35757			263.15	0	313.733	-0.28336			263.15	0	333.817	0.31993			263.15	0	333.733	0.280543
			263.15	0	303.65	-3.44612			263.15	0	313.65	-0.32818			263.15	0	333.733	0.35075			263.15	0	333.65	0.255958
			263.15	0	303.567	-3.52435			263.15	0	313.567	-0.3961			263.15	0	333.65	0.40226			263.15	0	333.567	0.233281
			263.15	0	303.483	-3.40501			263.15	0	313.483	-0.50937			263.15	0	333.567	0.43714			263.15	0	333.483	0.220995
			263.15	0	303.4	-3.31463			263.15	0	313.4	-0.60511			263.15	0	333.483	0.44744			263.15	0	333.4	0.1505
			263.15	0	303.317	-3.16634			263.15	0	313.317	-0.66941			263.15	0	333.4	0.43408			263.15	0	333.317	0.0720527
			263.15	0	303.233	-2.92626			263.15	0	313.233	-0.69371			263.15	0	333.317	0.39562			263.15	0	333.233	0.0274837
			263.15	0	303.15	-2.68312			263.15	0	313.15	-0.83986			263.15	0	333.233	0.35919			263.15	0	333.15	-0.0689017
			263.15	0	303.067	-2.45652			263.15	0	313.067	-0.90175			263.15	0	333.15	0.336			263.15	0	333.067	-0.108887
			263.15	0	302.983	-2.18205			263.15	0	312.983	-0.92448			263.15	0	333.067	0.33549			263.15	0	332.983	-0.129449
			263.15	0	302.9	-1.96728			263.15	0	312.9	-0.9963			263.15	0	332.983	0.33006			263.15	0	332.9	-0.167148
			263.15	0	302.817	-1.90694			263.15	0	312.817	-1.02566			263.15	0	332.9	0.32076			263.15	0	332.817	-0.12444
			263.15	0	302.733	-1.71877			263.15	0	312.733	-1.01715			263.15	0	332.817	0.3425			263.15	0	332.733	-0.108239
			263.15	0	302.65	-1.52613			263.15	0	312.65	-0.98768			263.15	0	332.733	0.35105			263.15	0	332.65	-0.0697193
			263.15	0	302.567	-1.28748			263.15	0	312.567	-0.93511			263.15	0	332.65	0.37046			263.15	0	332.567	-0.025569
			263.15	0	302.483	-1.33883			263.15	0	312.483	-0.91816			263.15	0	332.567	0.3725			263.15	0	332.483	0.0127329
			263.15	0	302.4	-1.41631			263.15	0	312.4	-0.93569			263.15	0	332.483	0.31399			263.15	0	332.4	0.0642481
			263.15	0	302.317	-1.51502			263.15	0	312.317	-0.95179			263.15	0	332.4	0.28479			263.15	0	332.317	0.126667
			263.15	0	302.233	-1.60413			263.15	0	312.233	-0.94535			263.15	0	332.317	0.25764			263.15	0	332.233	0.18121
			263.15	0	302.15	-1.98481			263.15	0	312.15	-1.0849			263.15	0	332.233	0.22322			263.15	0	332.15	0.173216
			263.15	0	302.067	-2.10761			263.15	0	312.067	-1.09739			263.15	0	332.15	0.20058			263.15	0	332.067	0.153423
			263.15	0	301.983	-2.16705			263.15	0	311.983	-1.02374			263.15	0	332.067	0.18511			263.15	0	331.983	0.142564
			263.15	0	301.9	-2.32801			263.15	0	311.9	-0.97628			263.15	0	331.983	0.16993			263.15	0	331.9	0.136028
			263.15	0	301.817	-2.55804			263.15	0	311.817	-0.95021			263.15	0	331.9	0.17074			263.15	0	331.817	0.0744073
			263.15	0	301.733	-2.63354			263.15	0	311.733	-0.88784			263.15	0	331.817	0.15344			263.15	0	331.733	0.0397864
			263.15	0	301.65	-2.728			263.15	0	311.65	-0.81585			263.15	0	331.733	0.14297			263.15	0	331.65	0.0074922
			263.15	0	301.567	-2.84865			263.15	0	311.567	-0.66328			263.15	0	331.65	0.16571			263.15	0	331.567	-0.0123005
			263.15	0	301.483	-2.80976			263.15	0	311.483	-0.51623			263.15	0	331.567	0.18599			263.15	0	331.483	0.0277437
			263.15	0	301.4	-2.89559			263.15	0	311.4	-0.45542			263.15	0	331.483	0.18451			263.15	0	331.4	0.032324
			263.15	0	301.317	-3.06927			263.15	0	311.317	-0.41008			263.15	0	331.4	0.18731			263.15	0	331.317	0.0336854
			263.15	0	301.233	-3.19323			263.15	0	311.233	-0.3089			263.15	0	331.317	0.16454			263.15	0	331.233	0.0299525
			263.15	0	301.15	-3.1138			263.15	0	311.15	-0.20584			263.15	0	331.233	0.13159			263.15	0	331.15	0.0283093
			263.15	0	301.067	-3.0489			263.15	0	311.067	-0.17978			263.15	0	331.15	0.13375			263.15	0	331.067	0.0339977
			263.15	0	300.983	-2.96954			263.15	0	310.983	-0.18134			263.15	0	331.067	0.12631			263.15	0	330.983	0.0749158
			263.15	0	300.9	-3.04646			263.15	0	310.9	-0.1671			263.15	0	330.983	0.1158			263.15	0	330.9	0.117565
			263.15	0	300.817	-2.94904			263.15	0	310.817	-0.31814			263.15	0	330.9	0.09734			263.15	0	330.817	0.139119
			263.15	0	300.733	-2.75419			263.15	0	310.733	-0.42758			263.15	0	330.817	0.08771			263.15	0	330.733	0.13033
			263.15	0	300.65	-2.73212			263.15	0	310.65	-0.48378			263.15	0	330.733	0.05134			263.15	0	330.65	0.0899923
			263.15	0	300.567	-2.79616			263.15	0	310.567	-0.55169			263.15	0	330.65	0			263.15	0	330.567	0.0365454
			263.15	0	300.483	-2.77337			263.15	0	310.483	-0.61668			263.15	0	330.567	-0.03026			263.15	0	330.483	0
			263.15	0	300.4	-2.80334			263.15	0	310.4	-0.55106			263.15	0	330.483	-0.07962			263.15	0	330.4	0.0441854
			263.15	0	300.317	-2.82278			263.15	0	310.317	-0.4262			263.15	0	330.4	-0.10901			263.15	0	330.317	0.127794
			263.15	0	300.233	-2.78182			263.15	0	310.233	-0.29507			263.15	0	330.317	-0.1338			263.15	0	330.233	0.20318
			263.15	0	300.15	-2.64443			263.15	0	310.15	-0.06172			263.15	0	330.233	-0.14407			263.15	0	330.15	0.35318
			263.15	0	300.067	-2.37111			263.15	0	310.067	0.02338			263.15	0	330.15	-0.1363			263.15	0	330.067	0.40073
			263.15	0	299.983	-2.14862			263.15	0	309.983	0.07416			263.15	0	330.067	-0.13846			263.15	0	329.983	0.408735
			263.15	0	299.9	-2.10359			263.15	0	309.9	0.09991			263.15	0	329.983	-0.13606			263.15	0	329.9	0.409767
			263.15	0	299.817	-1.79413			263.15	0	309.817	-0.04872			263.15	0	329.9	-0.14716			263.15	0	329.817	0.324624
			263.15	0	299.733	-1.5797			263.15	0	309.733	-0.12208			263.15	0	329.817	-0.16465			263.15	0	329.733	0.28413
			263.15	0	299.65	-1.41939			263.15	0	309.65	-0.18183			263.15	0	329.733	-0.18717			263.15	0	329.65	0.253853
			263.15	0	299.567	-1.28582			263.15	0	309.567	-0.23167			263.15	0	329.65	-0.21348			263.15	0	329.567	0.220634
			263.15	0	299.483	-1.26315			263.15	0	309.483	-0.34332			263.15	0	329.567	-0.2109			263.15	0	329.483	0.21178
			263.15	0	299.4	-1.30627			263.15	0	309.4	-0.4708			263.15	0	329.483	-0.2336			263.15	0	329.4	0.206593
			263.15	0	299.317	-1.33053			263.15	0	309.317	-0.52787			263.15	0	329.4	-0.24624			263.15	0	329.317	0.204143
			263.15	0	299.233	-1.249			263.15	0	309.233	-0.536			263.15	0	329.317	-0.24074			263.15	0	329.233	0.212113
			263.15	0	299.15	-1.33892			263.15	0	309.15	-0.65013			263.15	0	329.233	-0.24109			263.15	0	329.15	0.254527
			263.15	0	299.067	-1.45235			263.15	0	309.067	-0.69997			263.15	0	329.15	-0.25674			263.15	0	329.067	0.289096
			263.15	0	298.983	-1.52889			263.15	0	308.983	-0.72272			263.15	0	329.067	-0.26656			263.15	0	328.983	0.283704
			263.15	0	298.9	-1.65833			263.15	0	308.9	-0.74753			263.15	0	328.983	-0.26516			263.15	0	328.9	0.258229
			263.15	0	298.817	-1.66452			263.15	0	308.817	-0.84798			263.15	0	328.9	-0.27088			263.15	0	328.817	0.216837
			263.15	0	298.733	-1.59687			263.15	0	308.733	-0.85944			263.15	0	328.817	-0.27743			263.15	0	328.733	0.18095
			263.15	0	298.65	-1.57653			263.15	0	308.65	-0.81241			263.15	0	328.733	-0.24705			263.15	0	328.65	0.169623
			263.15	0	298.567	-1.49477			263.15	0	308.567	-0.6996			263.15	0	328.65	-0.21607			263.15	0	328.567	0.160442
			263.15	0	298.483	-0.88986			263.15	0	308.483	-0.61878			263.15	0	328.567	-0.18503			263.15	0	328.483	0.115252
			263.15	0	298.4	-0.45738			263.15	0	308.4	-0.60379			263.15	0	328.483	-0.09014			263.15	0	328.4	0.0834211
			263.15	0	298.317	-0.09972			263.15	0	308.317	-0.55001			263.15	0	328.4	-0.02005			263.15	0	328.317	0.0852983
			263.15	0	298.233	0.27549			263.15	0	308.233	-0.46859			263.15	0	328.317	0.03033			263.15	0	328.233	0.115585
			263.15	0	298.15	0.77623			263.15	0	308.15	-0.46746			263.15	0	328.233	0.0675			263.15	0	328.15	0.140489
			263.233	424.819	298.067	1.05437			263.233	211.807	308.067	-0.48838			263.233	101.807	328.15	0.08184			263.233	86.2651	328.067	0.142847
			263.317	372.143	297.983	1.16584			263.317	142.738	307.983	-0.42674			263.317	50.3571	328.067	0.07712			263.317	35	327.983	0.134445
			263.4	293.012	297.9	1.18574			263.4	76.8675	307.9	-0.3239			263.4	14.6988	327.983	0.05929			263.4	1.40592	327.9	0.145634
			263.483	198.795	297.817	0.96147			263.483	36.2651	307.817	-0.2894			263.483	4.53271	327.9	0.04799			263.483	-7.33957	327.817	0.133569
			263.567	124.524	297.733	1.01572			263.567	8.99086	307.733	-0.2468			263.567	0.32048	327.817	-0.03372			263.567	-10.5317	327.733	0.0962988
			263.65	76.9879	297.65	1.19525			263.65	-4.96687	307.65	-0.18756			263.65	-0.83914	327.733	-0.05492			263.65	-11.1482	327.65	0.0464512
			263.733	44.0964	297.567	1.39267			263.733	-13.494	307.567	-0.06873			263.733	-1.34876	327.65	-0.05519			263.733	-11.0989	327.567	-0.00119116
			263.817	32.6191	297.483	1.65726			263.817	-13.3333	307.483	0.02601			263.817	-1.30918	327.567	-0.04604			263.817	-10.699	327.483	-0.0283063
			263.9	24.4578	297.4	1.79151			263.9	-12.6506	307.4	-0.01147			263.9	-1.26901	327.483	-0.03248			263.9	-10.6353	327.4	0.00544177
			263.983	18.6747	297.317	1.86483			263.983	-11.5372	307.317	-0.02999			263.983	-1.23131	327.4	-0.02701			263.983	-10.4975	327.317	0.0693389
			264.067	13.4524	297.233	1.90713			264.067	-10.4736	307.233	0			264.067	-1.19889	327.317	-0.01385			264.067	-10.206	327.233	0.141145
			264.15	11.1586	297.15	2.00102			264.15	-9.57788	307.15	-0.04347			264.15	-1.06108	327.233	0.00906			264.15	-9.61717	327.15	0.251935
			264.233	9.09125	297.067	2.11048			264.233	-8.67646	307.067	-0.09658			264.233	-0.93654	327.15	0.01467			264.233	-9.11784	327.067	0.305736
			264.317	7.29643	296.983	2.16652			264.317	-7.76	306.983	-0.13131			264.317	-0.79154	327.067	0.01542			264.317	-8.52921	326.983	0.343849
			264.4	6.31695	296.9	2.25872			264.4	-7.07977	306.9	-0.17636			264.4	-0.64188	326.983	0.01744			264.4	-8.1341	326.9	0.394581
			264.483	5.66282	296.817	2.49349			264.483	-6.51931	306.817	-0.16682			264.483	-0.39913	326.9	0.02387			264.483	-7.74633	326.817	0.355593
			264.567	4.7612	296.733	2.50807			264.567	-5.82973	306.733	-0.19			264.567	-0.22195	326.817	0.03193			264.567	-7.32936	326.733	0.340382
			264.65	4.16925	296.65	2.4851			264.65	-5.28529	306.65	-0.23937			264.65	-0.06761	326.733	0.04059			264.65	-7.12316	326.65	0.325687
			264.733	3.75848	296.567	2.43673			264.733	-4.71759	306.567	-0.29369			264.733	0.07589	326.65	0.03819			264.733	-6.8373	326.567	0.316025
			264.817	3.40096	296.483	2.54148			264.817	-4.32921	306.483	-0.4356			264.817	0.16125	326.567	0.03639			264.817	-6.59315	326.483	0.312212
			264.9	2.75407	296.4	2.69745			264.9	-3.98959	306.4	-0.47468			264.9	0.23957	326.483	0.06952			264.9	-6.40116	326.4	0.327466
			264.983	2.09392	296.317	2.77581			264.983	-3.54719	306.317	-0.47236			264.983	0.28018	326.4	0.07841			264.983	-6.12877	326.317	0.350017
			265.067	1.58358	296.233	2.87493			265.067	-3.06562	306.233	-0.4431			265.067	0.3011	326.317	0.06165			265.067	-5.80089	326.233	0.3572
			265.15	0.85094	296.15	3.25781			265.15	-2.92642	306.15	-0.39793			265.15	0.28696	326.233	0.04184			265.15	-5.57628	326.15	0.419151
			265.233	0.30524	296.067	3.56027			265.233	-2.59125	306.067	-0.42212			265.233	0.28999	326.15	0.05696			265.233	-5.33851	326.067	0.466701
			265.317	-0.23022	295.983	3.80006			265.317	-2.23535	305.983	-0.42917			265.317	0.28591	326.067	0.03072			265.317	-5.04283	325.983	0.5219
			265.4	-0.79074	295.9	4.123			265.4	-2.00904	305.9	-0.45492			265.4	0.29895	325.983	-0.01612			265.4	-4.8788	325.9	0.581028
			265.483	-1.08825	295.817	4.71822			265.483	-1.61001	305.817	-0.41405			265.483	0.33008	325.9	-0.06117			265.483	-4.81314	325.817	0.609347
			265.567	-1.38689	295.733	5.25018			265.567	-1.25745	305.733	-0.35572			265.567	0.34932	325.817	-0.08815			265.567	-4.63062	325.733	0.627219
			265.65	-1.76135	295.65	5.85324			265.65	-0.96153	305.65	-0.32757			265.65	0.39231	325.733	-0.08094			265.65	-4.55777	325.65	0.623672
			265.733	-2.08054	295.567	6.38461			265.733	-0.70107	305.567	-0.29273			265.733	0.42964	325.65	-0.05343			265.733	-4.43923	325.567	0.606319
			265.817	-2.26855	295.483	6.99793			265.817	-0.60099	305.483	-0.3525			265.817	0.43941	325.567	-0.02713			265.817	-4.28063	325.483	0.533018
			265.9	-2.34158	295.4	7.82445			265.9	-0.55861	305.4	-0.50022			265.9	0.4459	325.483	0.0475			265.9	-4.21366	325.4	0.461989
			265.983	-2.15113	295.317	8.80401			265.983	-0.52706	305.317	-0.6208			265.983	0.45879	325.4	0.0864			265.983	-4.06675	325.317	0.40377
			266.067	-1.82879	295.233	9.8421			266.067	-0.50405	305.233	-0.68858			266.067	0.47758	325.317	0.10102			266.067	-3.88076	325.233	0.372783
			266.15	-1.67001	295.15	11.0969			266.15	-0.76532	305.15	-0.9042			266.15	0.4995	325.233	0.09877			266.15	-3.79936	325.15	0.330113
			266.233	-1.54704	295.067	12.6506			266.233	-0.78076	305.067	-1.0043			266.233	0.52697	325.15	0.05876			266.233	-3.67889	325.067	0.304587
			266.317	-1.5164	294.983	15.119			266.317	-0.72735	304.983	-1.04251			266.317	0.52188	325.067	0.03762			266.317	-3.48137	324.983	0.301385
			266.4	-1.55989	294.9	18.9157			266.4	-0.6877	304.9	-1.05034			266.4	0.51915	324.983	0.02891			266.4	-3.39467	324.9	0.306893
			266.483	-1.64414	294.817	24.9398			266.483	-0.66579	304.817	-0.77815			266.483	0.56487	324.9	0.01943			266.483	-3.31555	324.817	0.328963
			266.567	-1.76236	294.733	30.9524			266.567	-0.73875	304.733	-0.59286			266.567	0.57303	324.817	-0.02506			266.567	-3.15275	324.733	0.364424
			266.65	-1.91604	294.65	40.4819			266.65	-0.77995	304.65	-0.46757			266.65	0.56508	324.733	-0.04636			266.65	-3.07267	324.65	0.400019
			266.733	-2.04125	294.567	51.0843			266.733	-0.7219	304.567	-0.34116			266.733	0.55388	324.65	-0.04908			266.733	-2.94836	324.567	0.392761
			266.817	-2.16902	294.483	73.6905			266.817	-0.92276	304.483	-0.21822			266.817	0.51241	324.567	-0.04285			266.817	-2.81132	324.483	0.34433
			266.9	-2.11073	294.4	101.687			266.9	-0.99269	304.4	-0.20288			266.9	0.48002	324.483	-0.01959			266.9	-2.80308	324.4	0.310933
			266.983	-1.89017	294.317	132.289			266.983	-0.96475	304.317	-0.27406			266.983	0.46262	324.4	-0.01543			266.983	-2.71483	324.317	0.304155
			267.067	-1.74235	294.233	161.548			267.067	-0.89606	304.233	-0.3781			267.067	0.46442	324.317	-0.02088			267.067	-2.56726	324.233	0.324236
			267.15	-1.83916	294.15	190.843			267.15	-0.87771	304.15	-0.5948			267.15	0.50625	324.233	-0.02167			267.15	-2.82004	324.15	0.351654
			267.233	-2.03305	294.067	208.072			267.233	-0.94617	304.067	-0.71297			267.233	0.54795	324.15	0.01093			267.233	-3.07651	324.067	0.385263
			267.317	-2.10854	293.983	212.738			267.317	-0.94674	303.983	-0.76418			267.317	0.56532	324.067	0.02409			267.317	-3.06096	323.983	0.403427
			267.4	-2.28325	293.9	216.265			267.4	-1.01575	303.9	-0.7783			267.4	0.59413	323.983	0.03826			267.4	-2.77642	323.9	0.437088
			267.483	-2.82172	293.817	209.88			267.483	-1.183	303.817	-0.61093			267.483	0.66941	323.9	0.05662			267.483	-2.43767	323.817	0.563486
			267.567	-3.02949	293.733	200.119			267.567	-1.29623	303.733	-0.54072			267.567	0.68065	323.817	0.0789			267.567	-2.20314	323.733	0.608507
			267.65	-3.18157	293.65	195.301			267.65	-1.41524	303.65	-0.54854			267.65	0.68859	323.733	0.05528			267.65	-2.02029	323.65	0.613389
			267.733	-3.23088	293.567	188.434			267.733	-1.51863	303.567	-0.5884			267.733	0.69527	323.65	0.01328			267.733	-1.78395	323.567	0.593151
			267.817	-3.19211	293.483	179.524			267.817	-1.34929	303.483	-0.49108			267.817	0.66041	323.567	-0.02281			267.817	-1.63369	323.483	0.55326
			267.9	-3.29434	293.4	175.181			267.9	-1.22557	303.4	-0.45011			267.9	0.65352	323.483	-0.10904			267.9	-1.53578	323.4	0.573822
			267.983	-3.34727	293.317	168.916			267.983	-1.10606	303.317	-0.45141			267.983	0.61714	323.4	-0.1709			267.983	-1.43792	323.317	0.625699
			268.067	-3.28924	293.233	160.952			268.067	-0.98211	303.233	-0.48311			268.067	0.55257	323.317	-0.2183			268.067	-1.32645	323.233	0.671405
			268.15	-3.19023	293.15	157.711			268.15	-0.70698	303.15	-0.5324			268.15	0.48089	323.233	-0.26218			268.15	-1.3287	323.15	0.700602
			268.233	-3.10823	293.067	152.53			268.233	-0.56338	303.067	-0.61201			268.233	0.45728	323.15	-0.2956			268.233	-1.27987	323.067	0.745749
			268.317	-3.05067	292.983	145.833			268.317	-0.43637	302.983	-0.72156			268.317	0.4422	323.067	-0.30543			268.317	-1.20021	322.983	0.792401
			268.4	-3.01023	292.9	142.771			268.4	-0.34622	302.9	-0.85204			268.4	0.4272	322.983	-0.3014			268.4	-1.13796	322.9	0.838441
			268.483	-2.85231	292.817	138.916			268.483	-0.59298	302.817	-0.95575			268.483	0.38317	322.9	-0.30281			268.483	-1.02519	322.817	0.880222
			268.567	-2.71329	292.733	133.095			268.567	-0.73943	302.733	-0.99573			268.567	0.3614	322.817	-0.2725			268.567	-0.95569	322.733	0.938099
			268.65	-2.76637	292.65	130.482			268.65	-0.87462	302.65	-1.03553			268.65	0.35564	322.733	-0.24146			268.65	-0.93808	322.65	0.998876
			268.733	-2.80605	292.567	126.386			268.733	-1.0009	302.567	-1.03563			268.733	0.34116	322.65	-0.22355			268.733	-0.92387	322.567	1.01229
			268.817	-3.0259	292.483	121.19			268.817	-1.38177	302.483	-0.88537			268.817	0.34477	322.567	-0.21112			268.817	-0.92255	322.483	1.01016
			268.9	-3.26228	292.4	118.675			268.9	-1.65604	302.4	-0.81662			268.9	0.36436	322.483	-0.17216			268.9	-0.92715	322.4	1.00883
			268.983	-3.5152	292.317	115.06			268.983	-1.84978	302.317	-0.77695			268.983	0.38745	322.4	-0.1494			268.983	-0.91149	322.317	0.994359
			269.067	-3.7671	292.233	110.119			269.067	-2.0015	302.233	-0.72025			269.067	0.3952	322.317	-0.12712			269.067	-0.89085	322.233	0.965368
			269.15	-3.97625	292.15	108.072			269.15	-1.97841	302.15	-0.623			269.15	0.41977	322.233	-0.10502			269.15	-0.88833	322.15	0.90566
			269.233	-3.9087	292.067	104.699			269.233	-1.89746	302.067	-0.57491			269.233	0.41769	322.15	-0.08546			269.233	-0.83613	322.067	0.919719
			269.317	-3.71661	291.983	100			269.317	-1.79505	301.983	-0.57537			269.317	0.38433	322.067	-0.08069			269.317	-0.79929	321.983	0.973842
			269.4	-3.67696	291.9	97.5904			269.4	-1.67428	301.9	-0.57879			269.4	0.34274	321.983	-0.09556			269.4	-0.81009	321.9	1.0304
			269.483	-3.38772	291.817	94.2169			269.483	-1.3126	301.817	-0.59695			269.483	0.28155	321.9	-0.11712			269.483	-0.70886	321.817	1.15023
			269.567	-3.18518	291.733	90			269.567	-1.14572	301.733	-0.57454			269.567	0.23791	321.817	-0.13315			269.567	-0.62269	321.733	1.22583
			269.65	-3.00058	291.65	87.9518			269.65	-1.04243	301.65	-0.55987			269.65	0.20221	321.733	-0.13874			269.65	-0.57031	321.65	1.34505
			269.733	-2.77037	291.567	85.0602			269.733	-0.89884	301.567	-0.50575			269.733	0.17715	321.65	-0.1579			269.733	-0.53975	321.567	1.46584
			269.817	-2.82518	291.483	81.3095			269.817	-0.79998	301.483	-0.48204			269.817	0.22453	321.567	-0.16956			269.817	-0.47128	321.483	1.54957
			269.9	-2.96636	291.4	79.6385			269.9	-0.69614	301.4	-0.47831			269.9	0.24121	321.483	-0.16859			269.9	-0.41178	321.4	1.70105
			269.983	-3.09881	291.317	76.8675			269.983	-0.6694	301.317	-0.47117			269.983	0.24132	321.4	-0.183			269.983	-0.3192	321.317	1.83434
			270.067	-3.00208	291.233	73.3333			270.067	-0.71862	301.233	-0.53597			270.067	0.2371	321.317	-0.17422			270.067	-0.2163	321.233	1.94027
			270.15	-3.15745	291.15	71.9277			270.15	-0.6773	301.15	-0.6365			270.15	0.27437	321.233	-0.16346			270.15	-0.19604	321.15	2.18157
			270.233	-3.30555	291.067	69.5181			270.233	-0.73214	301.067	-0.69684			270.233	0.24967	321.15	-0.17306			270.233	-0.21644	321.067	2.42543
			270.317	-3.30161	290.983	66.4286			270.317	-0.79024	300.983	-0.66966			270.317	0.21434	321.067	-0.1796			270.317	-0.2321	320.983	2.64214
			270.4	-3.23648	290.9	65.0602			270.4	-0.80038	300.9	-0.63325			270.4	0.19916	320.983	-0.17094			270.4	-0.22982	320.9	2.90342
			270.483	-2.98459	290.817	62.8916			270.483	-0.83474	300.817	-0.67672			270.483	0.11681	320.9	-0.1478			270.483	-0.33051	320.817	3.18047
			270.567	-2.73326	290.733	60.1191			270.567	-0.80828	300.733	-0.73192			270.567	0.05999	320.817	-0.09414			270.567	-0.37141	320.733	3.38392
			270.65	-2.47816	290.65	58.5542			270.65	-0.80298	300.65	-0.7565			270.65	0.005	320.733	-0.04792			270.65	-0.35013	320.65	3.64645
			270.733	-2.11904	290.567	56.2651			270.733	-0.80119	300.567	-0.7566			270.733	-0.05254	320.65	-0.00505			270.733	-0.2715	320.567	3.8557
			270.817	-1.52207	290.483	53.2143			270.817	-0.59299	300.483	-0.73942			270.817	-0.03379	320.567	0.03109			270.817	-0.12118	320.483	3.9865
			270.9	-1.06322	290.4	51.5663			270.9	-0.55738	300.4	-0.61349			270.9	-0.00344	320.483	0.09277			270.9	-0.06564	320.4	4.26927
			270.983	-0.66073	290.317	49.5181			270.983	-0.6327	300.317	-0.42202			270.983	0.00981	320.4	0.1242			270.983	-0.05239	320.317	4.52659
			271.067	-0.2835	290.233	47.0238			271.067	-0.67532	300.233	-0.28264			271.067	0.01916	320.317	0.13225			271.067	-0.07048	320.233	4.72732
			271.15	-8.37411e-05	290.15	45.7831			271.15	-0.69492	300.15	-0.14277			271.15	0.12677	320.233	0.11629			271.15	-0.11913	320.15	5.10075
			271.233	0	290.067	44.0964			271.233	-0.70398	300.067	-0.05853			271.233	0.19512	320.15	0.06444			271.233	-0.15828	320.067	5.42683
			271.317	-0.13249	289.983	41.9048			271.317	-0.71241	299.983	0.07415			271.317	0.24192	320.067	0.04695			271.317	-0.21312	319.983	5.72895
			271.4	-0.2557	289.9	40.9639			271.4	-0.67463	299.9	0.26289			271.4	0.28545	319.983	0.03922			271.4	-0.24955	319.9	6.21155
			271.483	-0.58455	289.817	40			271.483	-0.59333	299.817	0.29292			271.483	0.27279	319.9	0.0222			271.483	-0.35408	319.817	6.77273
			271.567	-0.87199	289.733	38.3333			271.567	-0.57093	299.733	0.31784			271.567	0.28046	319.817	0.01164			271.567	-0.40088	319.733	7.2118
			271.65	-1.2258	289.65	37.3494			271.65	-0.64952	299.65	0.2806			271.65	0.31095	319.733	0			271.65	-0.43237	319.65	7.82141
			271.733	-1.49078	289.567	35.7831			271.733	-0.814	299.567	0.23111			271.733	0.32675	319.65	-0.00707			271.733	-0.42584	319.567	8.3523
			271.817	-1.48171	289.483	34.0476			271.817	-0.90088	299.483	0.21272			271.817	0.23282	319.567	-0.00794			271.817	-0.29412	319.483	8.94168
			271.9	-1.53204	289.4	33.253			271.9	-0.93164	299.4	0.19229			271.9	0.16094	319.483	-0.02595			271.9	-0.18874	319.4	9.72549
			271.983	-1.49702	289.317	31.9277			271.983	-0.9672	299.317	0.17533			271.983	0.1023	319.4	-0.03699			271.983	-0.07548	319.317	10.4088
			272.067	-1.39264	289.233	30.3571			272.067	-1.02964	299.233	0.1576			272.067	0.07234	319.317	-0.04369			272.067	0.03734	319.233	10.9713
			272.15	-1.18646	289.15	29.6385			272.15	-1.07761	299.15	0.13289			272.15	0.0226	319.233	-0.0328			272.15	0.15729	319.15	11.9815
			272.233	-1.14663	289.067	28.5542			272.233	-1.03606	299.067	0.08942			272.233	-0.01341	319.15	-0.03917			272.233	0.18016	319.067	12.8916
			272.317	-1.02262	288.983	27.1429			272.317	-0.92983	298.983	0.05129			272.317	-0.05389	319.067	-0.04332			272.317	0.16975	318.983	13.6905
			272.4	-0.84933	288.9	26.506			272.4	-0.91153	298.9	0			272.4	-0.09493	318.983	-0.05298			272.4	0.15092	318.9	14.8193
			272.483	-0.67456	288.817	25.4217			272.483	-1.0471	298.817	-0.06446			272.483	-0.03936	318.9	-0.05558			272.483	0.03725	318.817	16.0241
			272.567	-0.6014	288.733	24.0476			272.567	-1.20025	298.733	-0.12517			272.567	0.01132	318.817	-0.04842			272.567	-0.00139	318.733	16.9048
			272.65	-0.56038	288.65	23.253			272.65	-1.33341	298.65	-0.18994			272.65	0.0517	318.733	-0.04576			272.65	-0.00738	318.65	18.1928
			272.733	-0.50489	288.567	22.2892			272.733	-1.37861	298.567	-0.24597			272.733	0.0737	318.65	-0.03587			272.733	-0.01769	318.567	19.3976
			272.817	-0.32423	288.483	20.8333			272.817	-1.61711	298.483	-0.30928			272.817	0.11619	318.567	-0.03893			272.817	0.03744	318.483	20.3571
			272.9	-0.32565	288.4	20.1205			272.9	-1.8071	298.4	-0.38952			272.9	0.1374	318.483	-0.0216			272.9	0.08576	318.4	21.8072
			272.983	-0.428	288.317	19.1566			272.983	-1.87759	298.317	-0.46121			272.983	0.14299	318.4	0.00901			272.983	0.15863	318.317	23.1325
			273.067	-0.63871	288.233	17.9762			273.067	-1.86406	298.233	-0.52077			273.067	0.12035	318.317	0.02639			273.067	0.25589	318.233	24.1667
			273.15	-0.9762	288.15	17.4699			273.15	-1.83732	298.15	-0.64814			273.15	0.07358	318.233	0.03825			273.15	0.30031	318.15	25.9036
			273.233	-1.16948	288.067	16.6265			273.233	-1.78619	298.067	-0.73308			273.233	0.04303	318.15	0.09513			273.233	0.30011	318.067	27.2289
			273.317	-1.37409	287.983	15.7143			273.317	-1.80314	297.983	-0.75369			273.317	0.02679	318.067	0.11178			273.317	0.28201	317.983	28.2143
			273.4	-1.64054	287.9	15.3012			273.4	-1.97976	297.9	-0.79953			273.4	0.00778	317.983	0.08549			273.4	0.2634	317.9	29.8795
			273.483	-1.70553	287.817	14.6988			273.483	-2.25749	297.817	-0.70495			273.483	0.04766	317.9	0.04661			273.483	0.17521	317.817	31.0843
			273.567	-1.607	287.733	14.0476			273.567	-2.39862	297.733	-0.57232			273.567	0.05296	317.817	0.01692			273.567	0.14016	317.733	31.7857
			273.65	-1.55882	287.65	13.8554			273.65	-2.55706	297.65	-0.48224			273.65	0.0621	317.733	0.017			273.65	0.11808	317.65	33.253
			273.733	-1.49731	287.567	13.253			273.733	-2.9032	297.567	-0.35754			273.733	0.0655	317.65	0.00539			273.733	0.08855	317.567	34.2169
			273.817	-1.25007	287.483	12.5			273.817	-2.7439	297.483	-0.19572			273.817	0.10627	317.567	-0.01628			273.817	-0.00723	317.483	34.5238
			273.9	-1.13976	287.4	11.9236			273.9	-2.85211	297.4	-0.22158			273.9	0.12153	317.483	0.06279			273.9	-0.07532	317.4	35.6627
			273.983	-0.9927	287.317	11.3044			273.983	-2.9417	297.317	-0.30532			273.983	0.1231	317.4	0.12544			273.983	-0.07216	317.317	36.2651
			274.067	-0.87528	287.233	10.5901			274.067	-2.99742	297.233	-0.38816			274.067	0.12245	317.317	0.18806			274.067	-0.06816	317.233	36.4286
			274.15	-0.97973	287.15	9.90329			274.15	-3.03759	297.15	-0.70911			274.15	0.12075	317.233	0.24198			274.15	-0.13554	317.15	37.2289
			274.233	-0.91219	287.067	9.2431			274.233	-3.19345	297.067	-0.83622			274.233	0.11649	317.15	0.3524			274.233	-0.13767	317.067	37.7108
			274.317	-0.80049	286.983	8.50094			274.317	-3.31999	296.983	-0.83298			274.317	0.11592	317.067	0.38327			274.317	-0.11531	316.983	37.5
			274.4	-0.68356	286.9	8.0504			274.4	-3.51343	296.9	-0.8111			274.4	0.13494	316.983	0.37466			274.4	-0.1121	316.9	38.1928
			274.483	-0.44614	286.817	7.94322			274.483	-4.01027	296.817	-0.48881			274.483	0.08324	316.9	0.37357			274.483	-0.04356	316.817	38.3133
			274.567	-0.3757	286.733	7.59869			274.567	-4.2985	296.733	-0.26233			274.567	0.03079	316.817	0.29571			274.567	0	316.733	37.9762
			274.65	-0.39943	286.65	7.38547			274.65	-4.63627	296.65	-0.11791			274.65	0.00354	316.733	0.26615			274.65	0.03553	316.65	38.4337
			274.733	-0.46081	286.567	7.06984			274.733	-4.9584	296.567	-0.0161			274.733	0	316.65	0.23784			274.733	0.05279	316.567	38.4337
			274.817	-0.41758	286.483	6.70833			274.817	-5.3532	296.483	0.02142			274.817	-0.04309	316.567	0.19209			274.817	0.0749	316.483	37.7381
			274.9	-0.38157	286.4	6.30366			274.9	-5.81814	296.4	-0.02713			274.9	-0.01918	316.483	0.15223			274.9	0.10124	316.4	38.0723
			274.983	-0.27909	286.317	5.79648			274.983	-6.20292	296.317	-0.04701			274.983	0.00525	316.4	0.1251			274.983	0.14542	316.317	37.8313
			275.067	-0.18445	286.233	5.28346			275.067	-6.49601	296.233	-0.06507			275.067	0.01077	316.317	0.10671			275.067	0.20063	316.233	37.1429
			275.15	-0.13239	286.15	4.7327			275.15	-6.81447	296.15	-0.30622			275.15	0.101	316.233	0.09563			275.15	0.29435	316.15	37.2289
			275.233	-0.11304	286.067	4.346			275.233	-7.17877	296.067	-0.28273			275.233	0.15353	316.15	0.08716			275.233	0.36065	316.067	36.8675
			275.317	-0.08704	285.983	3.73358			275.317	-7.53643	295.983	-0.21109			275.317	0.18793	316.067	0.09395			275.317	0.3886	315.983	36.1905
			275.4	0.00113	285.9	3.11476			275.4	-8.0626	295.9	-0.19014			275.4	0.22228	315.983	0.10141			275.4	0.41006	315.9	36.2651
			275.483	0.10482	285.817	2.78348			275.483	-8.30883	295.817	0.02612			275.483	0.2011	315.9	0.10103			275.483	0.41146	315.817	35.9036
			275.567	0.24013	285.733	2.36704			275.567	-8.53756	295.733	0.0929			275.567	0.17364	315.817	0.1724			275.567	0.40174	315.733	35.119
			275.65	0.33466	285.65	2.03416			275.65	-9.02039	295.65	0.13317			275.65	0.14178	315.733	0.20741			275.65	0.43009	315.65	35.3012
			275.733	0.33473	285.567	1.61975			275.733	-9.39552	295.567	0.23256			275.733	0.11805	315.65	0.20502			275.733	0.43678	315.567	34.9398
			275.817	0.3423	285.483	1.14931			275.817	-9.68989	295.483	0.14689			275.817	0.05084	315.567	0.16548			275.817	0.33935	315.483	34.1667
			275.9	0.4224	285.4	0.762			275.9	-10.2565	295.4	0.03721			275.9	0.02516	315.483	0.15153			275.9	0.29628	315.4	34.2169
			275.983	0.41524	285.317	0.31144			275.983	-10.7424	295.317	-0.00437			275.983	0.00982	315.4	0.13133			275.983	0.26883	315.317	33.8554
			276.067	0.31709	285.233	-0.10492			276.067	-11.1208	295.233	-0.0146			276.067	0.00591	315.317	0.11951			276.067	0.25036	315.233	32.9762
			276.15	0.29809	285.15	-0.16029			276.15	-11.8516	295.15	-0.09009			276.15	0.03917	315.233	0.12882			276.15	0.22978	315.15	32.8916
			276.233	0.39213	285.067	-0.22765			276.233	-12.5301	295.067	-0.19431			276.233	0.02492	315.15	0.14009			276.233	0.20761	315.067	32.4096
			276.317	0.54069	284.983	-0.3644			276.317	-13.0952	294.983	-0.22371			276.317	-0.01126	315.067	0.13776			276.317	0.17895	314.983	31.6667
			276.4	0.70631	284.9	-0.44217			276.4	-13.9759	294.9	-0.14991			276.4	-0.06541	314.983	0.14578			276.4	0.16135	314.9	31.5663
			276.483	1.02083	284.817	-0.44086			276.483	-14.9398	294.817	-0.13847			276.483	-0.10009	314.9	0.17695			276.483	0.18774	314.817	31.0843
			276.567	1.10119	284.733	-0.43103			276.567	-15.7143	294.733	-0.15425			276.567	-0.07602	314.817	0.22716			276.567	0.2035	314.733	30.2381
			276.65	1.07116	284.65	-0.36382			276.65	-16.8675	294.65	-0.19768			276.65	-0.03791	314.733	0.24277			276.65	0.216	314.65	30.1205
			276.733	0.94351	284.567	-0.34444			276.733	-17.8313	294.567	-0.21756			276.733	0.00732	314.65	0.2627			276.733	0.2097	314.567	29.6386
			276.817	0.59384	284.483	-0.51075			276.817	-18.6905	294.483	-0.2586			276.817	0.08528	314.567	0.27424			276.817	0.17389	314.483	28.8095
			276.9	0.46251	284.4	-0.63728			276.9	-19.8795	294.4	-0.24304			276.9	0.08665	314.483	0.25755			276.9	0.13603	314.4	28.6747
			276.983	0.42161	284.317	-0.79741			276.983	-20.9639	294.317	-0.19305			276.983	0.087	314.4	0.26307			276.983	0.13166	314.317	28.1928
			277.067	0.34363	284.233	-0.95714			277.067	-21.9048	294.233	-0.14866			277.067	0.08686	314.317	0.25563			277.067	0.14713	314.233	27.381
			277.15	0.50085	284.15	-1.15531			277.15	-23.1325	294.15	-0.08961			277.15	0.09336	314.233	0.21358			277.15	0.11135	314.15	27.3494
			277.233	0.56357	284.067	-1.29858			277.233	-24.3374	294.067	0.01581			277.233	0.12874	314.15	0.13428			277.233	0.10169	314.067	26.8675
			277.317	0.50532	283.983	-1.38687			277.317	-25.3571	293.983	0.16723			277.317	0.12882	314.067	0.07941			277.317	0.12512	313.983	26.0714
			277.4	0.48618	283.9	-1.44804			277.4	-26.988	293.9	0.31081			277.4	0.1143	313.983	0.05242			277.4	0.17947	313.9	25.9036
			277.483	0.59227	283.817	-1.34552			277.483	-28.6747	293.817	0.34394			277.483	0.14566	313.9	0.03212			277.483	0.27606	313.817	25.5422
			277.567	0.62178	283.733	-1.29277			277.567	-29.8809	293.733	0.3367			277.567	0.12391	313.817	0.05132			277.567	0.31451	313.733	24.7619
			277.65	0.64741	283.65	-1.33475			277.65	-31.6867	293.65	0.33894			277.65	0.09401	313.733	0.09966			277.65	0.34181	313.65	24.6988
			277.733	0.6029	283.567	-1.39247			277.733	-33.253	293.567	0.38894			277.733	0.07501	313.65	0.15363			277.733	0.31484	313.567	24.2169
			277.817	0.45014	283.483	-1.42369			277.817	-34.5238	293.483	0.26806			277.817	0.00291	313.567	0.20968			277.817	0.26732	313.483	23.4524
			277.9	0.28335	283.4	-1.56122			277.9	-36.6265	293.4	0.22852			277.9	-0.0186	313.483	0.33401			277.9	0.27338	313.4	23.3735
			277.983	0.15932	283.317	-1.59002			277.983	-38.3132	293.317	0.17851			277.983	-0.01059	313.4	0.40503			277.983	0.25218	313.317	22.8916
			278.067	0.00946	283.233	-1.50937			278.067	-39.4048	293.233	0.14943			278.067	0.00197	313.317	0.44284			278.067	0.18023	313.233	22.1429
			278.15	0	283.15	-1.70696			278.15	-41.6868	293.15	0.23496			278.15	0.02094	313.233	0.44326			278.15	0.1737	313.15	22.0482
			278.233	0.01635	283.067	-1.86589			278.233	-43.7349	293.067	0.28375			278.233	0.00743	313.15	0.39118			278.233	0.17798	313.067	21.5663
			278.317	0.08528	282.983	-1.9498			278.317	-45.1191	292.983	0.31532			278.317	-0.01809	313.067	0.40198			278.317	0.16535	312.983	20.9524
			278.4	0.187	282.9	-2.02017			278.4	-47.9518	292.9	0.30888			278.4	-0.04788	312.983	0.42019			278.4	0.14374	312.9	20.8434
			278.483	0.38649	282.817	-2.12127			278.483	-50.6024	292.817	0.50224			278.483	-0.14605	312.9	0.4408			278.483	0.22158	312.817	20.4819
			278.567	0.39267	282.733	-2.22595			278.567	-52.6191	292.733	0.64907			278.567	-0.21119	312.817	0.42461			278.567	0.23693	312.733	19.881
			278.65	0.32099	282.65	-2.24784			278.65	-55.7831	292.65	0.72737			278.65	-0.27177	312.733	0.40758			278.65	0.22675	312.65	19.759
			278.733	0.15782	282.567	-2.18027			278.733	-58.5542	292.567	0.77736			278.733	-0.30864	312.65	0.41563			278.733	0.22046	312.567	19.3976
			278.817	-0.17136	282.483	-1.9283			278.817	-60.7143	292.483	0.85663			278.817	-0.32426	312.567	0.42024			278.817	0.14129	312.483	18.8095
			278.9	-0.24261	282.4	-1.73817			278.9	-64.3374	292.4	0.86152			278.9	-0.34388	312.483	0.39857			278.9	0.0814	312.4	18.7952
			278.983	-0.33831	282.317	-1.59951			278.983	-67.1084	292.317	0.77658			278.983	-0.34244	312.4	0.41528			278.983	0.02895	312.317	18.4337
			279.067	-0.47587	282.233	-1.45683			279.067	-69.1667	292.233	0.69038			279.067	-0.32593	312.317	0.42608			279.067	-0.01326	312.233	17.9762
			279.15	-0.52429	282.15	-1.41645			279.15	-73.0121	292.15	0.59688			279.15	-0.23355	312.233	0.42562			279.15	-0.08318	312.15	17.8313
			279.233	-0.67661	282.067	-1.37778			279.233	-75.9036	292.067	0.57338			279.233	-0.18795	312.15	0.49008			279.233	-0.11784	312.067	17.5904
			279.317	-0.88396	281.983	-1.32821			279.317	-77.8571	291.983	0.53246			279.317	-0.16643	312.067	0.52424			279.317	-0.13266	311.983	17.0238
			279.4	-1.17343	281.9	-1.27182			279.4	-81.6868	291.9	0.47803			279.4	-0.16299	311.983	0.52657			279.4	-0.14007	311.9	16.988
			279.483	-1.54263	281.817	-1.28617			279.483	-84.8193	291.817	0.41838			279.483	-0.16118	311.9	0.54883			279.483	-0.11175	311.817	16.6265
			279.567	-1.69561	281.733	-1.18056			279.567	-87.0238	291.733	0.31502			279.567	-0.13926	311.817	0.52315			279.567	-0.10336	311.733	16.0714
			279.65	-1.79728	281.65	-1.0766			279.65	-91.3253	291.65	0.28206			279.65	-0.1508	311.733	0.50783			279.65	-0.13205	311.65	16.0241
			279.733	-1.87129	281.567	-0.88854			279.733	-94.5783	291.567	0.2188			279.733	-0.17673	311.65	0.53717			279.733	-0.18739	311.567	15.6627
			279.817	-1.52869	281.483	-0.42695			279.817	-97.0238	291.483	0.01781			279.817	-0.22889	311.567	0.55892			279.817	-0.22798	311.483	15.119
			279.9	-1.28016	281.4	-0.16452			279.9	-101.687	291.4	-0.04885			279.9	-0.29735	311.483	0.54389			279.9	-0.26779	311.4	15.0602
			279.983	-1.04091	281.317	0.06089			279.983	-105.181	291.317	-0.05307			279.983	-0.35976	311.4	0.52477			279.983	-0.29668	311.317	14.8193
			280.067	-0.77963	281.233	0.31952			280.067	-107.5	291.233	-0.08296			280.067	-0.40614	311.317	0.49215			280.067	-0.32742	311.233	14.4048
			280.15	-0.304	281.15	0.42348			280.15	-112.41	291.15	-0.01108			280.15	-0.47782	311.233	0.46386			280.15	-0.36507	311.15	14.4578
			280.233	-0.12379	281.067	0.40431			280.233	-116.145	291.067	0.04735			280.233	-0.51177	311.15	0.44085			280.233	-0.41319	311.067	14.2169
			280.317	-0.10915	280.983	0.29575			280.317	-118.452	290.983	0.07817			280.317	-0.52281	311.067	0.4367			280.317	-0.44254	310.983	13.8095
			280.4	-0.10736	280.9	0.02592			280.4	-123.494	290.9	0.03392			280.4	-0.55795	310.983	0.44909			280.4	-0.48205	310.9	13.7349
			280.483	-0.31872	280.817	-0.3824			280.483	-127.349	290.817	0.03211			280.483	-0.56125	310.9	0.46859			280.483	-0.53258	310.817	13.494
			280.567	-0.26842	280.733	-0.59112			280.567	-129.643	290.733	0.0643			280.567	-0.56882	310.817	0.44984			280.567	-0.54435	310.733	13.0952
			280.65	-0.2794	280.65	-0.82464			280.65	-134.94	290.65	0.01988			280.65	-0.59576	310.733	0.42097			280.65	-0.57692	310.65	13.012
			280.733	-0.33533	280.567	-0.99923			280.733	-138.675	290.567	0			280.733	-0.62351	310.65	0.40766			280.733	-0.59476	310.567	12.6506
			280.817	-0.46103	280.483	-1.15894			280.817	-140.714	290.483	-0.03427			280.817	-0.66747	310.567	0.39439			280.817	-0.58489	310.483	12.2619
			280.9	-0.51649	280.4	-1.35231			280.9	-145.904	290.4	-0.04467			280.9	-0.67918	310.483	0.31931			280.9	-0.60256	310.4	12.1687
			280.983	-0.52062	280.317	-1.47871			280.983	-149.398	290.317	-0.02093			280.983	-0.67555	310.4	0.28324			280.983	-0.62905	310.317	11.9043
			281.067	-0.53102	280.233	-1.597			281.067	-150.952	290.233	0.02005			281.067	-0.66661	310.317	0.26012			281.067	-0.68576	310.233	11.5507
			281.15	-0.79094	280.15	-1.90769			281.15	-155.783	290.15	0.05247			281.15	-0.63525	310.233	0.23098			281.15	-0.75993	310.15	11.4938
			281.233	-0.8276	280.067	-2.13408			281.233	-158.795	290.067	0.16296			281.233	-0.6152	310.15	0.20736			281.233	-0.76623	310.067	11.3108
			281.317	-0.71172	279.983	-2.20886			281.317	-159.881	289.983	0.29818			281.317	-0.60518	310.067	0.18751			281.317	-0.7491	309.983	11.0217
			281.4	-0.59912	279.9	-2.31127			281.4	-164.699	289.9	0.43275			281.4	-0.60921	309.983	0.17042			281.4	-0.75624	309.9	11.0032
			281.483	-0.62493	279.817	-2.44007			281.483	-166.747	289.817	0.46372			281.483	-0.62929	309.9	0.17087			281.483	-0.75389	309.817	10.7869
			281.567	-0.76623	279.733	-2.55525			281.567	-165.595	289.733	0.4525			281.567	-0.6739	309.817	0.17147			281.567	-0.77395	309.733	10.4447
			281.65	-0.9567	279.65	-2.71605			281.65	-166.506	289.65	0.40459			281.65	-0.74152	309.733	0.15781			281.65	-0.83669	309.65	10.3707
			281.733	-1.03311	279.567	-2.74245			281.733	-163.855	289.567	0.32834			281.733	-0.77875	309.65	0.17015			281.733	-0.87905	309.567	10.167
			281.817	-1.27074	279.483	-2.45283			281.817	-154.524	289.483	0.10682			281.817	-0.81293	309.567	0.18242			281.817	-0.9133	309.483	9.80174
			281.9	-1.35283	279.4	-2.23047			281.9	-147.229	289.4	0.00535			281.9	-0.84719	309.483	0.18666			281.9	-0.94598	309.4	9.71177
			281.983	-1.52683	279.317	-1.95084			281.983	-134.819	289.317	0.01825			281.983	-0.86545	309.4	0.19059			281.983	-0.96286	309.317	9.49939
			282.067	-1.61573	279.233	-1.59326			282.067	-117.262	289.233	0.10876			282.067	-0.85822	309.317	0.1868			282.067	-0.98946	309.233	9.16871
			282.15	-1.55981	279.15	-0.80513			282.15	-99.8795	289.15	0.22177			282.15	-0.76167	309.233	0.17945			282.15	-0.97162	309.15	9.14131
			282.233	-1.49646	279.067	-0.36646			282.233	-81.8072	289.067	0.34552			282.233	-0.70696	309.15	0.11142			282.233	-0.96398	309.067	8.97701
			282.317	-1.39405	278.983	-0.21823			282.317	-64.4048	288.983	0.49285			282.317	-0.66953	309.067	0.07005			282.317	-0.93641	308.983	8.68486
			282.4	-1.33787	278.9	-0.15087			282.4	-49.8795	288.9	0.69843			282.4	-0.68345	308.983	0.05183			282.4	-0.94053	308.9	8.58336
			282.483	-1.35524	278.817	-0.13992			282.483	-39.0361	288.817	0.86314			282.483	-0.71485	308.9	0.04502			282.483	-0.97471	308.817	8.38781
			282.567	-1.50068	278.733	-0.01105			282.567	-30	288.733	0.99717			282.567	-0.70941	308.817	0			282.567	-0.9532	308.733	8.08985
			282.65	-1.72917	278.65	0.09134			282.65	-24.3374	288.65	1.14257			282.65	-0.69863	308.733	-0.02544			282.65	-0.9229	308.65	7.99607
			282.733	-1.90705	278.567	0.20832			282.733	-20	288.567	1.16511			282.733	-0.7023	308.65	-0.04761			282.733	-0.89026	308.567	7.81878
			282.817	-2.30223	278.483	0.31518			282.817	-17.1429	288.483	1.00268			282.817	-0.72766	308.567	-0.06327			282.817	-0.86072	308.483	7.52665
			282.9	-2.57411	278.4	0.32632			282.9	-14.9398	288.4	0.88067			282.9	-0.77512	308.483	-0.01729			282.9	-0.8394	308.4	7.42561
			282.983	-2.7291	278.317	0.33004			282.983	-12.7711	288.317	0.7502			282.983	-0.81892	308.4	0.01865			282.983	-0.79233	308.317	7.22573
			283.067	-2.85379	278.233	0.36522			283.067	-10.6787	288.233	0.61653			283.067	-0.84145	308.317	0.0413			283.067	-0.74069	308.233	6.94445
			283.15	-2.96123	278.15	0.21792			283.15	-9.82592	288.15	0.36216			283.15	-0.88918	308.233	0.06621			283.15	-0.73475	308.15	6.86959
			283.233	-3.07766	278.067	0.13972			283.233	-8.87575	288.067	0.15578			283.233	-0.93372	308.15	0.15205			283.233	-0.66893	308.067	6.70335
			283.317	-3.20771	277.983	0.09621			283.317	-8.04177	287.983	-0.00296			283.317	-0.96605	308.067	0.19002			283.317	-0.58883	307.983	6.47248
			283.4	-3.34954	277.9	0.08905			283.4	-7.35357	287.9	-0.05877			283.4	-1.02697	307.983	0.189			283.4	-0.52866	307.9	6.39672
			283.483	-3.39007	277.817	0			283.483	-7.1046	287.817	-0.13021			283.483	-1.11492	307.9	0.18255			283.483	-0.50226	307.817	6.25358
			283.567	-3.32355	277.733	-0.00887			283.567	-6.63458	287.733	-0.23317			283.567	-1.17791	307.817	0.13186			283.567	-0.47972	307.733	6.02282
			283.65	-3.39689	277.65	0.06322			283.65	-6.36435	287.65	-0.28331			283.65	-1.24173	307.733	0.1135			283.65	-0.43411	307.65	5.95752
			283.733	-3.50248	277.567	0.14626			283.733	-5.9672	287.567	-0.33909			283.733	-1.28153	307.65	0.1065			283.733	-0.36011	307.567	5.84513
			283.817	-3.29771	277.483	0.25231			283.817	-5.65119	287.483	-0.4967			283.817	-1.36886	307.567	0.09121			283.817	-0.34876	307.483	5.6867
			283.9	-3.27557	277.4	0.09381			283.9	-5.3932	287.4	-0.60424			283.9	-1.45359	307.483	0.07442			283.9	-0.35446	307.4	5.68707
			283.983	-3.18959	277.317	0.0142			283.983	-5.05992	287.317	-0.56363			283.983	-1.48937	307.4	0.05527			283.983	-0.38527	307.317	5.63622
			284.067	-3.08736	277.233	-0.01746			284.067	-4.65827	287.233	-0.42095			284.067	-1.50824	307.317	0.0075			284.067	-0.42113	307.233	5.53919
			284.15	-3.1699	277.15	-0.48162			284.15	-4.39075	287.15	-0.33722			284.15	-1.56182	307.233	-0.05264			284.15	-0.43442	307.15	5.57046
			284.233	-3.16465	277.067	-0.69015			284.233	-4.20082	287.067	-0.27492			284.233	-1.59286	307.15	-0.05653			284.233	-0.39841	307.067	5.48164
			284.317	-3.21271	276.983	-0.79794			284.317	-3.94156	286.983	-0.25115			284.317	-1.59895	307.067	-0.01928			284.317	-0.31962	306.983	5.33799
			284.4	-3.44617	276.9	-0.8956			284.4	-3.70394	286.9	-0.25212			284.4	-1.64816	306.983	0.0186			284.4	-0.22689	306.9	5.33654
			284.483	-3.72766	276.817	-0.91979			284.483	-3.42486	286.817	-0.12597			284.483	-1.66058	306.9	0.04804			284.483	-0.12597	306.817	5.1506
			284.567	-3.8595	276.733	-0.90105			284.567	-3.05221	286.733	-0.06112			284.567	-1.66299	306.817	0.11885			284.567	-0.09603	306.733	4.95769
			284.65	-4.06822	276.65	-0.97465			284.65	-2.70749	286.65	-0.03088			284.65	-1.71843	306.733	0.12842			284.65	-0.10685	306.65	4.91705
			284.733	-4.27983	276.567	-0.99281			284.733	-2.32601	286.567	-0.03725			284.733	-1.75457	306.65	0.11795			284.733	-0.10305	306.567	4.79842
			284.817	-4.37296	276.483	-0.79344			284.817	-1.78192	286.483	0.00868			284.817	-1.7844	306.567	0.09134			284.817	-0.14227	306.483	4.65863
			284.9	-4.52522	276.4	-0.8308			284.9	-1.45564	286.4	-0.00602			284.9	-1.86465	306.483	-0.00152			284.9	-0.15653	306.4	4.61247
			284.983	-4.74647	276.317	-0.89957			284.983	-1.19101	286.317	0.00326			284.983	-1.91318	306.4	-0.05296			284.983	-0.1484	306.317	4.49864
			285.067	-5.00904	276.233	-0.87749			285.067	-1.00091	286.233	0.04395			285.067	-1.93463	306.317	-0.06862			285.067	-0.11772	306.233	4.33249
			285.15	-5.30992	276.15	-0.98213			285.15	-1.12787	286.15	0.08389			285.15	-2.02836	306.233	-0.05755			285.15	-0.04899	306.15	4.25547
			285.233	-5.49743	276.067	-1.0738			285.233	-1.11264	286.067	0.09197			285.233	-2.11849	306.15	0.00235			285.233	0	306.067	4.11424
			285.317	-5.63915	275.983	-1.05203			285.317	-1.008	285.983	0.04589			285.317	-2.20132	306.067	0.01916			285.317	0.04423	305.983	3.91086
			285.4	-5.83919	275.9	-1.06359			285.4	-0.86998	285.9	-0.0033			285.4	-2.34277	305.983	0.02162			285.4	0.05861	305.9	3.78261
			285.483	-5.81828	275.817	-0.91067			285.483	-0.9415	285.817	-3.72982e-05			285.483	-2.50734	305.9	0.000378746			285.483	0.03831	305.817	3.5659
			285.567	-5.80737	275.733	-0.77061			285.567	-0.98175	285.733	-0.09264			285.567	-2.60139	305.817	0.0296			285.567	0.04218	305.733	3.34435
			285.65	-5.9998	275.65	-0.7836			285.65	-1.02775	285.65	-0.25314			285.65	-2.72031	305.733	0.05464			285.65	0.0349	305.65	3.19436
			285.733	-6.11141	275.567	-0.71622			285.733	-1.07157	285.567	-0.4559			285.733	-2.77541	305.65	0.05752			285.733	0.01172	305.567	3.01035
			285.817	-5.94344	275.483	-0.44514			285.817	-1.08765	285.483	-0.65618			285.817	-2.77145	305.567	0.03893			285.817	-0.08433	305.483	2.85811
			285.9	-6.12666	275.4	-0.36144			285.9	-1.07107	285.4	-0.74877			285.9	-2.85958	305.483	0.00582			285.9	-0.18208	305.4	2.76958
			285.983	-6.33948	275.317	-0.26876			285.983	-1.03175	285.317	-0.73707			285.983	-2.90811	305.4	-0.01707			285.983	-0.29275	305.317	2.64422
			286.067	-6.5557	275.233	-0.17681			286.067	-0.93521	285.233	-0.74471			286.067	-2.93214	305.317	-0.03091			286.067	-0.35715	305.233	2.48494
			286.15	-7.01377	275.15	-0.40434			286.15	-0.70234	285.15	-0.72512			286.15	-3.04045	305.233	-0.03542			286.15	-0.38848	305.15	2.4472
			286.233	-7.18081	275.067	-0.55985			286.233	-0.57627	285.067	-0.71222			286.233	-3.12072	305.15	-0.05772			286.233	-0.37511	305.067	2.33963
			286.317	-7.17987	274.983	-0.6442			286.317	-0.43277	284.983	-0.73325			286.317	-3.18801	305.067	-0.05733			286.317	-0.3421	304.983	2.21486
			286.4	-7.43341	274.9	-0.74844			286.4	-0.21794	284.9	-0.79545			286.4	-3.3618	304.983	-0.04206			286.4	-0.33045	304.9	2.15993
			286.483	-7.73418	274.817	-0.83167			286.483	-0.18344	284.817	-0.83315			286.483	-3.51905	304.9	-0.01408			286.483	-0.19545	304.817	2.09225
			286.567	-8.07904	274.733	-0.59493			286.567	-0.222	284.733	-0.83012			286.567	-3.61621	304.817	0.03338			286.567	-0.15697	304.733	2.00795
			286.65	-8.57353	274.65	-0.3552			286.65	-0.30945	284.65	-0.86336			286.65	-3.80573	304.733	0.03999			286.65	-0.20848	304.65	1.95822
			286.733	-8.78757	274.567	-0.19023			286.733	-0.42435	284.567	-0.89383			286.733	-3.9462	304.65	0.03028			286.733	-0.24752	304.567	1.90449
			286.817	-9.1306	274.483	0.21745			286.817	-0.63028	284.483	-0.76746			286.817	-4.02026	304.567	0.01608			286.817	-0.33621	304.483	1.82052
			286.9	-9.50402	274.4	0.32238			286.9	-0.72867	284.4	-0.75537			286.9	-4.1964	304.483	0.02002			286.9	-0.36151	304.4	1.75507
			286.983	-9.70359	274.317	0.36205			286.983	-0.77128	284.317	-0.74006			286.983	-4.32483	304.4	0.05093			286.983	-0.37315	304.317	1.68355
			287.067	-9.76429	274.233	0.37149			287.067	-0.83618	284.233	-0.70243			287.067	-4.39221	304.317	0.07869			287.067	-0.37056	304.233	1.58845
			287.15	-9.84535	274.15	-0.11931			287.15	-0.77199	284.15	-0.6751			287.15	-4.54255	304.233	0.10279			287.15	-0.34003	304.15	1.51588
			287.233	-9.91359	274.067	-0.41338			287.233	-0.77725	284.067	-0.65617			287.233	-4.67354	304.15	0.15368			287.233	-0.35503	304.067	1.46792
			287.317	-9.88488	273.983	-0.62209			287.317	-0.7766	283.983	-0.64454			287.317	-4.75588	304.067	0.15298			287.317	-0.37926	303.983	1.40292
			287.4	-10.0734	273.9	-0.83209			287.4	-0.80687	283.9	-0.62012			287.4	-4.94636	303.983	0.12356			287.4	-0.42383	303.9	1.3334
			287.483	-10.3645	273.817	-0.86953			287.483	-0.88201	283.817	-0.53613			287.483	-5.07224	303.9	0.10026			287.483	-0.48258	303.817	1.28352
			287.567	-10.4221	273.733	-0.95258			287.567	-0.92773	283.733	-0.46402			287.567	-5.12532	303.817	0.04847			287.567	-0.48154	303.733	1.18414
			287.65	-10.7184	273.65	-1.13041			287.65	-0.96585	283.65	-0.51093			287.65	-5.30419	303.733	0.034			287.65	-0.50138	303.65	1.11583
			287.733	-10.9107	273.567	-1.29798			287.733	-0.97593	283.567	-0.59803			287.733	-5.43336	303.65	0.03516			287.733	-0.53225	303.567	1.02701
			287.817	-11.2499	273.483	-1.19973			287.817	-0.88601	283.483	-0.65732			287.817	-5.50015	303.567	0.03847			287.817	-0.46886	303.483	0.888881
			287.9	-11.7452	273.4	-1.27572			287.9	-0.86098	283.4	-0.71499			287.9	-5.72333	303.483	0.10127			287.9	-0.41836	303.4	0.817013
			287.983	-11.9339	273.317	-1.29028			287.983	-0.85057	283.317	-0.73221			287.983	-5.88022	303.4	0.14411			287.983	-0.35355	303.317	0.745013
			288.067	-11.9048	273.233	-1.26599			288.067	-0.81571	283.233	-0.66133			288.067	-5.9655	303.317	0.17406			288.067	-0.29181	303.233	0.678179
			288.15	-12.0482	273.15	-1.3122			288.15	-0.76213	283.15	-0.68772			288.15	-6.22492	303.233	0.21217			288.15	-0.25841	303.15	0.663388
			288.233	-12.0482	273.067	-1.40605			288.233	-0.70835	283.067	-0.6688			288.233	-6.38692	303.15	0.25671			288.233	-0.26956	303.067	0.599081
			288.317	-12.0238	272.983	-1.60749			288.317	-0.70256	282.983	-0.5332			288.317	-6.4795	303.067	0.2768			288.317	-0.26773	302.983	0.501679
			288.4	-12.2892	272.9	-1.82539			288.4	-0.73315	282.9	-0.37371			288.4	-6.72796	302.983	0.30864			288.4	-0.2648	302.9	0.399665
			288.483	-12.1687	272.817	-1.8821			288.483	-0.65769	282.817	-0.19093			288.483	-6.86625	302.9	0.3507			288.483	-0.34663	302.817	0.349781
			288.567	-12.2619	272.733	-1.77094			288.567	-0.51679	282.733	-0.05864			288.567	-6.93619	302.817	0.34817			288.567	-0.38284	302.733	0.318529
			288.65	-12.6506	272.65	-1.65261			288.65	-0.3837	282.65	0.09211			288.65	-7.17701	302.733	0.33265			288.65	-0.43803	302.65	0.267675
			288.733	-12.7711	272.567	-1.51777			288.733	-0.29378	282.567	0.19899			288.733	-7.33975	302.65	0.33669			288.733	-0.50976	302.567	0.190866
			288.817	-13.2143	272.483	-1.255			288.817	-0.04531	282.483	0.18139			288.817	-7.32942	302.567	0.34073			288.817	-0.56968	302.483	0.127302
			288.9	-13.8554	272.4	-1.18708			288.9	0.12479	282.4	0.14708			288.9	-7.53302	302.483	0.30799			288.9	-0.64106	302.4	0.0241436
			288.983	-14.3374	272.317	-1.06429			288.983	0.23881	282.317	0.06962			288.983	-7.69393	302.4	0.27706			288.983	-0.67241	302.317	-0.0959339
			289.067	-14.5238	272.233	-0.95811			289.067	0.31427	282.233	0			289.067	-7.78357	302.317	0.23914			289.067	-0.64821	302.233	-0.22069
			289.15	-15.1807	272.15	-1.00107			289.15	0.27666	282.15	-0.05013			289.15	-8.02184	302.233	0.20112			289.15	-0.64313	302.15	-0.423716
			289.233	-15.6626	272.067	-1.03731			289.233	0.21116	282.067	-0.02798			289.233	-8.19005	302.15	0.18241			289.233	-0.61871	302.067	-0.593794
			289.317	-15.9524	271.983	-1.07311			289.317	0.15957	281.983	0.04368			289.317	-8.29362	302.067	0.17441			289.317	-0.56142	301.983	-0.737801
			289.4	-16.6265	271.9	-1.02228			289.4	0.15623	281.9	0.15069			289.4	-8.62925	301.983	0.15627			289.4	-0.51924	301.9	-0.854748
			289.483	-16.8675	271.817	-0.74888			289.483	-0.04059	281.817	0.42586			289.483	-8.92188	301.9	0.11549			289.483	-0.40396	301.817	-0.844536
			289.567	-16.9048	271.733	-0.52265			289.567	-0.14871	281.733	0.54688			289.567	-9.06	301.817	0.06991			289.567	-0.34589	301.733	-0.860144
			289.65	-17.2289	271.65	-0.45916			289.65	-0.12564	281.65	0.72984			289.65	-9.38881	301.733	0.03318			289.65	-0.32372	301.65	-0.914142
			289.733	-17.4699	271.567	-0.53516			289.733	-0.01042	281.567	0.91344			289.733	-9.59642	301.65	-0.00616			289.733	-0.27766	301.567	-0.960661
			289.817	-17.3809	271.483	-0.30551			289.817	0.03468	281.483	0.83341			289.817	-9.65981	301.567	-0.04116			289.817	-0.27811	301.483	-0.95161
			289.9	-17.8313	271.4	-0.19242			289.9	0.01658	281.4	0.85235			289.9	-9.95389	301.483	-0.10613			289.9	-0.32338	301.4	-1.01873
			289.983	-18.0723	271.317	-0.0889			289.983	-0.03566	281.317	0.86607			289.983	-10.1276	301.4	-0.13657			289.983	-0.37396	301.317	-1.084
			290.067	-18.2143	271.233	-0.05266			290.067	-0.11765	281.233	0.87351			290.067	-10.1843	301.317	-0.1453			290.067	-0.41507	301.233	-1.13904
			290.15	-19.0361	271.15	-0.06062			290.15	-0.17733	281.15	0.79896			290.15	-10.5	301.233	-0.16288			290.15	-0.47786	301.15	-1.27717
			290.233	-19.5181	271.067	-0.02096			290.233	-0.14163	281.067	0.7404			290.233	-10.6879	301.15	-0.15387			290.233	-0.51498	301.067	-1.34099
			290.317	-19.7619	270.983	0.01566			290.317	-0.02831	280.983	0.61243			290.317	-10.7524	301.067	-0.13925			290.317	-0.56295	300.983	-1.37112
			290.4	-20.4819	270.9	0.06395			290.4	0.09742	280.9	0.47329			290.4	-11.1008	300.983	-0.10029			290.4	-0.62801	300.9	-1.40702
			290.483	-21.0843	270.817	0			290.483	0.16325	280.817	0.44604			290.483	-11.3891	300.9	-0.05514			290.483	-0.63051	300.817	-1.38154
			290.567	-21.3095	270.733	-0.06214			290.567	0.12532	280.733	0.38348			290.567	-11.4949	300.817	-0.0157			290.567	-0.6239	300.733	-1.37263
			290.65	-21.9277	270.65	-0.15636			290.65	0.09507	280.65	0.3464			290.65	-11.8783	300.733	0.0189			290.65	-0.64306	300.65	-1.38051
			290.733	-22.4096	270.567	-0.35103			290.733	0.08138	280.567	0.39145			290.733	-12.1687	300.65	0.04542			290.733	-0.68931	300.567	-1.36223
			290.817	-22.6191	270.483	-0.309			290.817	-0.02819	280.483	0.58311			290.817	-12.1429	300.567	0.0542			290.817	-0.68961	300.483	-1.34452
			290.9	-23.253	270.4	-0.19053			290.9	-0.06994	280.4	0.70025			290.9	-12.6506	300.483	0.03858			290.9	-0.68552	300.4	-1.34486
			290.983	-23.8554	270.317	-0.07315			290.983	-0.127	280.317	0.77903			290.983	-12.8916	300.4	0.019			290.983	-0.65196	300.317	-1.33475
			291.067	-24.1667	270.233	0.14653			291.067	-0.14361	280.233	0.89108			291.067	-12.9762	300.317	-0.0025			291.067	-0.58857	300.233	-1.30169
			291.15	-25.1807	270.15	0.46567			291.15	0	280.15	1.08059			291.15	-13.3735	300.233	-0.03512			291.15	-0.49335	300.15	-1.27939
			291.233	-25.9036	270.067	0.55775			291.233	0.06065	280.067	1.08347			291.233	-13.6145	300.15	-0.09499			291.233	-0.43287	300.067	-1.26881
			291.317	-26.1905	269.983	0.70444			291.317	0.09976	279.983	1.02285			291.317	-13.6905	300.067	-0.09022			291.317	-0.36021	299.983	-1.24176
			291.4	-27.1084	269.9	0.95801			291.4	0.15197	279.9	1.06817			291.4	-14.2169	299.983	-0.07925			291.4	-0.28773	299.9	-1.2346
			291.483	-27.8313	269.817	0.94768			291.483	0.14273	279.817	0.95297			291.483	-14.4578	299.9	-0.08018			291.483	-0.26427	299.817	-1.20046
			291.567	-28.3333	269.733	0.83497			291.567	0.13325	279.733	0.94986			291.567	-14.5238	299.817	-0.07285			291.567	-0.21975	299.733	-1.19465
			291.65	-29.5181	269.65	0.80577			291.65	0.16779	279.65	1.06418			291.65	-14.9398	299.733	-0.083			291.65	-0.2023	299.65	-1.26
			291.733	-30.4819	269.567	0.85207			291.733	0.20072	279.567	1.22851			291.733	-15.3012	299.65	-0.07814			291.733	-0.19278	299.567	-1.32539
			291.817	-31.1905	269.483	0.70954			291.817	0.19293	279.483	1.48758			291.817	-15.3571	299.567	-0.05476			291.817	-0.23652	299.483	-1.37414
			291.9	-32.5301	269.4	0.72583			291.9	0.24385	279.4	1.71441			291.9	-15.7831	299.483	-0.0608			291.9	-0.25774	299.4	-1.4306
			291.983	-33.6145	269.317	0.78417			291.983	0.2804	279.317	1.93655			291.983	-16.1446	299.4	-0.04253			291.983	-0.24966	299.317	-1.4503
			292.067	-34.1667	269.233	0.86031			292.067	0.28594	279.233	2.13839			292.067	-16.1905	299.317	-0.01623			292.067	-0.21766	299.233	-1.44295
			292.15	-35.6626	269.15	0.86757			292.15	0.33678	279.15	2.45378			292.15	-16.747	299.233	-0.00794			292.15	-0.16029	299.15	-1.50504
			292.233	-36.747	269.067	1.01506			292.233	0.37574	279.067	2.61449			292.233	-17.1084	299.15	-0.0102			292.233	-0.12817	299.067	-1.53917
			292.317	-37.3809	268.983	1.0456			292.317	0.41943	278.983	2.69755			292.317	-17.2619	299.067	-0.01784			292.317	-0.10427	298.983	-1.56401
			292.4	-38.7952	268.9	1.00569			292.4	0.44296	278.9	2.9269			292.4	-17.8313	298.983	-0.00268			292.4	-0.09409	298.9	-1.63622
			292.483	-40	268.817	1.03873			292.483	0.28674	278.817	3.07195			292.483	-18.3133	298.9	0.01555			292.483	-0.06678	298.817	-1.64871
			292.567	-40.8333	268.733	1.08208			292.567	0.20292	278.733	3.2317			292.567	-18.4524	298.817	-0.04243			292.567	-0.06594	298.733	-1.63662
			292.65	-42.6506	268.65	1.13538			292.65	0.15276	278.65	3.52412			292.65	-19.1566	298.733	-0.05979			292.65	-0.08654	298.65	-1.67893
			292.733	-43.9759	268.567	1.1636			292.733	0.06039	278.567	3.76676			292.733	-19.6385	298.65	-0.07143			292.733	-0.10347	298.567	-1.68084
			292.817	-44.8809	268.483	1.2007			292.817	-0.15764	278.483	4.17538			292.817	-19.8809	298.567	-0.08673			292.817	-0.08271	298.483	-1.66124
			292.9	-46.9879	268.4	1.24941			292.9	-0.32781	278.4	4.66712			292.9	-20.6024	298.483	-0.08085			292.9	-0.06842	298.4	-1.70625
			292.983	-48.6747	268.317	1.25714			292.983	-0.45632	278.317	5.1471			292.983	-20.9639	298.4	-0.05626			292.983	-0.05362	298.317	-1.72788
			293.067	-49.6429	268.233	1.16218			293.067	-0.57534	278.233	5.64763			293.067	-21.1905	298.317	-0.03324			293.067	-0.04153	298.233	-1.72387
			293.15	-51.9277	268.15	1.22849			293.15	-0.62042	278.15	6.66553			293.15	-21.8072	298.233	-0.03197			293.15	-0.00126	298.15	-1.84896
			293.233	-53.6145	268.067	1.38924			293.233	-0.61158	278.067	7.45154			293.233	-22.2892	298.15	-0.00204			293.233	-0.01386	298.067	-1.88694
			293.317	-54.6429	267.983	1.49865			293.317	-0.61566	277.983	8.09011			293.317	-22.5	298.067	0.01039			293.317	-0.04642	297.983	-1.87486
			293.4	-56.9879	267.9	1.68107			293.4	-0.64677	277.9	9.06877			293.4	-23.253	297.983	0.01079			293.4	-0.07881	297.9	-1.89407
			293.483	-58.9157	267.817	1.91652			293.483	-0.58853	277.817	10.0885			293.483	-23.7349	297.9	0			293.483	-0.16257	297.817	-1.8984
			293.567	-60	267.733	2.07085			293.567	-0.52503	277.733	10.8719			293.567	-23.9286	297.817	-0.04059			293.567	-0.20001	297.733	-1.88381
			293.65	-62.6506	267.65	2.18427			293.65	-0.48034	277.65	12.0058			293.65	-24.8193	297.733	-0.05623			293.65	-0.18762	297.65	-1.88246
			293.733	-64.6988	267.567	2.10284			293.733	-0.51368	277.567	13.1325			293.733	-25.3012	297.65	-0.08071			293.733	-0.16848	297.567	-1.84736
			293.817	-66.3095	267.483	1.93352			293.817	-0.5332	277.483	14.1667			293.817	-25.5952	297.567	-0.10306			293.817	-0.108	297.483	-1.7683
			293.9	-69.6385	267.4	1.82841			293.9	-0.58742	277.4	15.7831			293.9	-26.6265	297.483	-0.123			293.9	-0.08247	297.4	-1.76604
			293.983	-72.1687	267.317	1.49398			293.983	-0.68099	277.317	17.2289			293.983	-27.2289	297.4	-0.1191			293.983	-0.09075	297.317	-1.76699
			294.067	-73.9286	267.233	1.10452			294.067	-0.76638	277.233	18.4524			294.067	-27.6191	297.317	-0.10021			294.067	-0.12002	297.233	-1.76299
			294.15	-78.1928	267.15	0.78219			294.15	-0.87762	277.15	21.2048			294.15	-28.6747	297.233	-0.07152			294.15	-0.14031	297.15	-1.79961
			294.233	-81.3253	267.067	0.52608			294.233	-0.84589	277.067	23.494			294.233	-29.2771	297.15	-0.00862			294.233	-0.11397	297.067	-1.79576
			294.317	-83.4524	266.983	0.31362			294.317	-0.71622	276.983	26.3095			294.317	-29.6429	297.067	0.04055			294.317	-0.06791	296.983	-1.75579
			294.4	-87.7108	266.9	0.13116			294.4	-0.57505	276.9	30.6024			294.4	-30.6024	296.983	0.0993			294.4	0.000885918	296.9	-1.76395
			294.483	-91.5663	266.817	0.0401			294.483	-0.30236	276.817	34.8193			294.483	-31.3253	296.9	0.17338			294.483	0.06617	296.817	-1.79569
			294.567	-94.4048	266.733	-0.02252			294.567	-0.11964	276.733	39.1667			294.567	-31.5476	296.817	0.24481			294.567	0.05736	296.733	-1.79182
			294.65	-99.6385	266.65	-0.01505			294.65	0.03595	276.65	46.506			294.65	-32.6506	296.733	0.273			294.65	0.05362	296.65	-1.86148
			294.733	-103.855	266.567	0.02401			294.733	0.16045	276.567	54.4578			294.733	-33.253	296.65	0.30466			294.733	0.06891	296.567	-1.90906
			294.817	-107.738	266.483	0.24373			294.817	0.38528	276.483	64.4048			294.817	-33.5714	296.567	0.325			294.817	-0.01357	296.483	-1.86964
			294.9	-114.096	266.4	0.54596			294.9	0.59033	276.4	76.3855			294.9	-34.6988	296.483	0.33457			294.9	-0.06047	296.4	-1.86813
			294.983	-119.518	266.317	0.76334			294.983	0.71121	276.317	87.7108			294.983	-35.4217	296.4	0.40638			294.983	-0.08701	296.317	-1.83495
			295.067	-123.69	266.233	0.86354			295.067	0.75091	276.233	98.2143			295.067	-35.7143	296.317	0.49569			295.067	-0.1016	296.233	-1.78739
			295.15	-131.205	266.15	1.4371			295.15	0.6688	276.15	109.277			295.15	-36.8675	296.233	0.57786			295.15	-0.13513	296.15	-1.71084
			295.233	-137.47	266.067	1.77977			295.233	0.568	276.067	117.349			295.233	-37.7108	296.15	0.70368			295.233	-0.12466	296.067	-1.65939
			295.317	-143.214	265.983	1.93454			295.317	0.45345	275.983	120.833			295.317	-38.0952	296.067	0.79956			295.317	-0.10982	295.983	-1.58162
			295.4	-153.494	265.9	2.08487			295.4	0.34245	275.9	123.855			295.4	-39.3976	295.983	0.90839			295.4	-0.10451	295.9	-1.52134
			295.483	-163.133	265.817	2.16248			295.483	0.13081	275.817	122.41			295.483	-40.3614	295.9	1.04075			295.483	-0.10173	295.817	-1.56316
			295.567	-170.833	265.733	2.19721			295.567	0.10599	275.733	118.333			295.567	-40.7143	295.817	1.16582			295.567	-0.07386	295.733	-1.5649
			295.65	-183.253	265.65	2.22419			295.65	0.13056	275.65	115.904			295.65	-42.1687	295.733	1.33123			295.65	-0.01476	295.65	-1.5804
			295.733	-194.096	265.567	2.16084			295.733	0.17554	275.567	111.928			295.733	-43.0121	295.65	1.56537			295.733	0.03274	295.567	-1.57654
			295.817	-203.452	265.483	2.01583			295.817	0.43591	275.483	106.905			295.817	-43.3333	295.567	1.79516			295.817	0.00722	295.483	-1.57006
			295.9	-218.434	265.4	1.90087			295.9	0.58493	275.4	104.819			295.9	-44.6988	295.483	2.07564			295.9	0	295.4	-1.57743
			295.983	-232.53	265.317	1.7339			295.983	0.69859	275.317	101.446			295.983	-45.5422	295.4	2.41764			295.983	-0.00832	295.317	-1.55964
			296.067	-243.095	265.233	1.56898			296.067	0.76463	275.233	97.1429			296.067	-45.8333	295.317	2.78206			296.067	-0.0058	295.233	-1.52486
			296.15	-259.398	265.15	1.46911			296.15	0.68027	275.15	95.9036			296.15	-47.2289	295.233	3.07929			296.15	-0.07621	295.15	-1.49754
			296.233	-272.892	265.067	1.2889			296.233	0.65417	275.067	93.253			296.233	-48.0723	295.15	3.40711			296.233	-0.09223	295.067	-1.49417
			296.317	-281.905	264.983	1.05427			296.317	0.56955	274.983	89.6429			296.317	-48.2143	295.067	4.12984			296.317	-0.07208	294.983	-1.51385
			296.4	-296.024	264.9	0.74218			296.4	0.48887	274.9	88.4337			296.4	-49.5181	294.983	5.21681			296.4	-0.08079	294.9	-1.60035
			296.483	-302.771	264.817	0.46317			296.483	0.37722	274.817	86.506			296.483	-50.1205	294.9	6.49424			296.483	-0.08046	294.817	-1.61236
			296.567	-303.571	264.733	0.35861			296.567	0.3578	274.733	83.4524			296.567	-50	294.817	8.5984			296.567	-0.0785	294.733	-1.56365
			296.65	-307.831	264.65	0.38151			296.65	0.36372	274.65	82.4096			296.65	-51.2048	294.733	12.2619			296.65	-0.05075	294.65	-1.55028
			296.733	-305.542	264.567	0.42659			296.733	0.36774	274.567	80.3615			296.733	-51.5663	294.65	18.9157			296.733	-0.03119	294.567	-1.51998
			296.817	-293.214	264.483	0.59508			296.817	0.50796	274.483	77.8571			296.817	-51.3095	294.567	27.8313			296.817	-0.02554	294.483	-1.38306
			296.9	-285.783	264.4	0.49312			296.9	0.60726	274.4	76.9879			296.9	-52.1687	294.483	40.9524			296.9	-0.0135	294.4	-1.30645
			296.983	-270.361	264.317	0.4105			296.983	0.64983	274.317	75.3012			296.983	-52.2892	294.4	53.253			296.983	0.00943	294.317	-1.20547
			297.067	-246.19	264.233	0.42442			297.067	0.65455	274.233	72.8571			297.067	-51.5476	294.317	61.5663			297.067	0.00794	294.233	-1.09652
			297.15	-220.964	264.15	0.16257			297.15	0.55079	274.15	72.1687			297.15	-50.9639	294.233	66.6667			297.15	0.0401	294.15	-1.12704
			297.233	-191.084	264.067	0.02814			297.233	0.44517	274.067	70.4819			297.233	-49.6386	294.15	68.5542			297.233	0.06687	294.067	-1.11934
			297.317	-159.048	263.983	-0.0141			297.317	0.32851	273.983	67.9762			297.317	-47.6191	294.067	67.8313			297.317	0.10935	293.983	-1.08724
			297.4	-131.446	263.9	-0.03665			297.4	0.24974	273.9	67.1084			297.4	-46.6265	293.983	65.2381			297.4	0.16822	293.9	-1.06754
			297.483	-106.506	263.817	0			297.483	0.16701	273.817	65.3012			297.483	-44.0964	293.9	63.6145			297.483	0.26759	293.817	-1.11936
			297.567	-84.0476	263.733	0.02357			297.567	0.18224	273.733	62.8571			297.567	-41.0714	293.817	60.3614			297.567	0.31528	293.733	-1.14663
			297.65	-68.1928	263.65	0.04244			297.65	0.21375	273.65	61.9277			297.65	-39.5181	293.733	56.6667			297.65	0.32085	293.65	-1.19688
			297.733	-54.0964	263.567	0.06102			297.733	0.1756	273.567	60.241			297.733	-38.9157	293.65	54.4578			297.733	0.29859	293.567	-1.20302
			297.817	-44.4048	263.483	0.24577			297.817	0.30501	273.483	58.0952			297.817	-37.3809	293.567	51.5663			297.817	0.32216	293.483	-1.1932
			297.9	-37.4699	263.4	0.30947			297.9	0.29463	273.4	57.2289			297.9	-33.3735	293.483	48.3333			297.9	0.36868	293.4	-1.20218
			297.983	-32.0482	263.317	6.44613			297.983	0.22877	273.317	55.6626			297.983	-27.2289	293.4	46.2651			297.983	0.41709	293.317	-1.21746
			298.067	-26.9048	263.233	24.7619			298.067	0.1635	273.233	53.6632			298.067	-20.8333	293.317	43.8554			298.067	0.44305	293.233	-1.22171
			298.15	-24.5783	263.15	69.2771			298.15	0.01046	273.15	52.2021			298.15	-16.1446	293.233	41.1905			298.15	0.51411	293.15	-1.18248
			298.233	-22.4096	263.15	0			298.233	-0.07227	273.067	50.522			298.233	-12.5301	293.15	39.8795			298.233	0.54713	293.067	-1.18333
			298.317	-20.2381	263.15	0			298.317	-0.19586	272.983	48.524			298.317	-9.75158	293.067	38.0723			298.317	0.58057	292.983	-1.19417
			298.4	-18.5542	263.15	0			298.4	-0.25204	272.9	47.2289			298.4	-7.71594	292.983	36.1905			298.4	0.61674	292.9	-1.21566
			298.483	-17.4699	263.15	0			298.483	-0.05766	272.817	45.3012			298.483	-6.6246	292.9	35.1807			298.483	0.59833	292.817	-1.18094
			298.567	-16.0714	263.15	0			298.567	0.02453	272.733	43.0952			298.567	-5.66485	292.817	33.8554			298.567	0.60455	292.733	-1.14477
			298.65	-15.0602	263.15	0			298.65	-0.01091	272.65	42.0482			298.65	-5.0278	292.733	32.1429			298.65	0.63092	292.65	-1.14163
			298.733	-13.9759	263.15	0			298.733	-0.07918	272.567	40.6024			298.733	-4.42611	292.65	31.3253			298.733	0.65144	292.567	-1.12037
			298.817	-13.3333	263.15	0			298.817	-0.00865	272.483	38.6905			298.817	-3.85955	292.567	30.1205			298.817	0.64848	292.483	-1.09015
			298.9	-12.7711	263.15	0			298.9	-0.01557	272.4	37.7108			298.9	-3.37187	292.483	28.6905			298.9	0.65807	292.4	-1.09404
			298.983	-11.8656	263.15	0			298.983	-0.04409	272.317	36.2651			298.983	-2.89133	292.4	27.9518			298.983	0.65744	292.317	-1.11509
			299.067	-10.8517	263.15	0			299.067	-0.08587	272.233	34.4048			299.067	-2.40758	292.317	27.1084			299.067	0.63731	292.233	-1.13719
			299.15	-10.1929	263.15	0			299.15	-0.07566	272.15	33.3735			299.15	-2.19102	292.233	25.9524			299.15	0.62897	292.15	-1.2253
			299.233	-9.40571	263.15	0			299.233	-0.06682	272.067	32.0482			299.233	-1.91299	292.15	25.5422			299.233	0.61681	292.067	-1.27087
			299.317	-8.5271	263.15	0			299.317	0	271.983	30.3571			299.317	-1.63088	292.067	24.8193			299.317	0.60666	291.983	-1.28732
			299.4	-7.91976	263.15	0			299.4	0.07949	271.9	29.3976			299.4	-1.4141	291.983	23.6905			299.4	0.61478	291.9	-1.32243
			299.483	-7.32655	263.15	0			299.483	0.16742	271.817	28.3133			299.483	-1.35535	291.9	23.253			299.483	0.60887	291.817	-1.33049
			299.567	-6.81674	263.15	0			299.567	0.21172	271.733	26.7857			299.567	-1.23311	291.817	22.5301			299.567	0.57744	291.733	-1.32819
			299.65	-6.55506	263.15	0			299.65	0.31304	271.65	26.0241			299.65	-1.13339	291.733	21.5476			299.65	0.58809	291.65	-1.38061
			299.733	-6.24981	263.15	0			299.733	0.45519	271.567	24.9398			299.733	-1.03195	291.65	21.0843			299.733	0.6014	291.567	-1.40551
			299.817	-6.06473	263.15	0			299.817	0.32582	271.483	23.5714			299.817	-1.00347	291.567	20.4819			299.817	0.57054	291.483	-1.40705
			299.9	-5.82772	263.15	0			299.9	0.1996	271.4	22.7711			299.9	-0.97732	291.483	19.5238			299.9	0.56477	291.4	-1.43543
			299.983	-5.52127	263.15	0			299.983	0.07789	271.317	21.5663			299.983	-0.89129	291.4	19.1566			299.983	0.56654	291.317	-1.42955
			300.067	-5.14008	263.15	0			300.067	0.00659	271.233	20.2381			300.067	-0.76265	291.317	18.5542			300.067	0.59357	291.233	-1.39044
			300.15	-4.56061	263.15	0			300.15	-0.19456	271.15	19.5181			300.15	-0.67632	291.233	17.7381			300.15	0.64673	291.15	-1.34939
			300.233	-4.08187	263.15	0			300.233	-0.27772	271.067	18.5542			300.233	-0.5954	291.15	17.4699			300.233	0.67158	291.067	-1.29207
			300.317	-3.71068	263.15	0			300.317	-0.31502	270.983	17.2619			300.317	-0.52581	291.067	16.988			300.317	0.69261	290.983	-1.24699
			300.4	-3.4417	263.15	0			300.4	-0.37427	270.9	16.506			300.4	-0.44137	290.983	16.3095			300.4	0.75225	290.9	-1.2571
			300.483	-3.11235	263.15	0			300.483	-0.29477	270.817	15.9036			300.483	-0.39401	290.9	16.0241			300.483	0.77518	290.817	-1.16515
			300.567	-2.83842	263.15	0			300.567	-0.26759	270.733	15.119			300.567	-0.3553	290.817	15.6626			300.567	0.75697	290.733	-1.10543
			300.65	-2.60833	263.15	0			300.65	-0.26361	270.65	14.5783			300.65	-0.32682	290.733	15			300.65	0.75248	290.65	-1.11431
			300.733	-2.29825	263.15	0			300.733	-0.24676	270.567	13.9759			300.733	-0.27508	290.65	14.8193			300.733	0.70714	290.567	-1.10459
			300.817	-1.99115	263.15	0			300.817	-0.26777	270.483	13.3333			300.817	-0.25942	290.567	14.4578			300.817	0.5629	290.483	-1.12349
			300.9	-1.69543	263.15	0			300.9	-0.33006	270.4	12.8916			300.9	-0.23161	290.483	13.8095			300.9	0.48877	290.4	-1.1475
			300.983	-1.47452	263.15	0			300.983	-0.3602	270.317	12.2892			300.983	-0.20943	290.4	13.6145			300.983	0.4266	290.317	-1.14258
			301.067	-1.33794	263.15	0			301.067	-0.34177	270.233	11.6334			301.067	-0.18878	290.317	13.1325			301.067	0.38499	290.233	-1.10972
			301.15	-1.20423	263.15	0			301.15	-0.45193	270.15	11.1415			301.15	-0.18529	290.233	12.619			301.15	0.38371	290.15	-1.11433
			301.233	-1.12504	263.15	0			301.233	-0.5134	270.067	10.5335			301.233	-0.19267	290.15	12.5301			301.233	0.37683	290.067	-1.07769
			301.317	-1.19296	263.15	0			301.317	-0.51933	269.983	9.8068			301.317	-0.19853	290.067	12.1687			301.317	0.38284	289.983	-1.0152
			301.4	-1.29734	263.15	0			301.4	-0.50875	269.9	9.31216			301.4	-0.19845	289.983	11.6068			301.4	0.42817	289.9	-0.981649
			301.483	-1.7271	263.15	0			301.483	-0.45817	269.817	8.82347			301.483	-0.19269	289.9	11.3759			301.483	0.49677	289.817	-0.917598
			301.567	-1.83429	263.15	0			301.567	-0.46237	269.733	8.17427			301.567	-0.15313	289.817	11.0766			301.567	0.50753	289.733	-0.887896
			301.65	-1.88133	263.15	0			301.65	-0.48604	269.65	7.73588			301.65	-0.12367	289.733	10.6322			301.65	0.53081	289.65	-0.898486
			301.733	-1.93759	263.15	0			301.733	-0.52341	269.567	7.16647			301.733	-0.11609	289.65	10.4351			301.733	0.56768	289.567	-0.921935
			301.817	-1.87321	263.15	0			301.817	-0.39708	269.483	6.54533			301.817	-0.0403	289.567	10.1366			301.817	0.55479	289.483	-0.989092
			301.9	-1.71349	263.15	0			301.9	-0.33804	269.4	6.16924			301.9	0.00109	289.483	9.76833			301.9	0.58152	289.4	-1.01388
			301.983	-1.56133	263.15	0			301.983	-0.20673	269.317	5.73236			301.983	0.04808	289.4	9.59659			301.983	0.62176	289.317	-1.00512
			302.067	-1.39192	263.15	0			302.067	-0.08417	269.233	5.25092			302.067	0.08153	289.317	9.29804			302.067	0.65478	289.233	-0.989102
			302.15	-1.06616	263.15	0			302.15	-0.00328	269.15	4.92067			302.15	0.04777	289.233	8.9109			302.15	0.6981	289.15	-0.913892
			302.233	-0.92121	263.15	0			302.233	-0.01054	269.067	4.57295			302.233	-0.00156	289.15	8.77518			302.233	0.71285	289.067	-0.863783
			302.317	-0.913	263.15	0			302.317	-0.06055	268.983	4.22912			302.317	-0.05657	289.067	8.52807			302.317	0.72342	288.983	-0.833771
			302.4	-0.88749	263.15	0			302.4	-0.1348	268.9	4.01187			302.4	-0.11717	288.983	8.17246			302.4	0.76035	288.9	-0.83842
			302.483	-0.99315	263.15	0			302.483	-0.27337	268.817	3.581			302.483	-0.21467	288.9	8.00266			302.483	0.74289	288.817	-0.792158
			302.567	-0.98407	263.15	0			302.567	-0.28097	268.733	3.06089			302.567	-0.28553	288.817	7.75811			302.567	0.7322	288.733	-0.762049
			302.65	-0.98352	263.15	0			302.65	-0.24583	268.65	2.68618			302.65	-0.3675	288.733	7.43114			302.65	0.73366	288.65	-0.776411
			302.733	-0.98557	263.15	0			302.733	-0.2097	268.567	2.30954			302.733	-0.43617	288.65	7.29618			302.733	0.71091	288.567	-0.783995
			302.817	-0.94563	263.15	0			302.817	-0.04901	268.483	1.79861			302.817	-0.42508	288.567	7.08264			302.817	0.65974	288.483	-0.788662
			302.9	-0.95907	263.15	0			302.9	-0.01951	268.4	1.46653			302.9	-0.43721	288.483	6.81492			302.9	0.62668	288.4	-0.83123
			302.983	-0.93341	263.15	0			302.983	0.00216	268.317	1.22122			302.983	-0.41941	288.4	6.72581			302.983	0.59095	288.317	-0.820545
			303.067	-0.88457	263.15	0			303.067	0.05795	268.233	1.03872			303.067	-0.38256	288.317	6.55313			303.067	0.58444	288.233	-0.779171
			303.15	-0.88884	263.15	0			303.15	0.01525	268.15	1.11676			303.15	-0.30551	288.233	6.30325			303.15	0.6072	288.15	-0.738931
			303.233	-0.94149	263.15	0			303.233	0.02486	268.067	1.02807			303.233	-0.29136	288.15	6.2784			303.233	0.62868	288.067	-0.688823
			303.317	-1.03184	263.15	0			303.317	-0.00533	267.983	0.89073			303.317	-0.27226	288.067	6.16958			303.317	0.66352	287.983	-0.625265
			303.4	-1.25957	263.15	0			303.4	-0.08614	267.9	0.68626			303.4	-0.26175	287.983	6.02124			303.4	0.73916	287.9	-0.594229
			303.483	-1.49776	263.15	0			303.483	-0.06087	267.817	0.35179			303.483	-0.2881	287.9	6.02546			303.483	0.81978	287.817	-0.644122
			303.567	-1.46125	263.15	0			303.567	-0.01623	267.733	0.06575			303.567	-0.3004	287.817	5.95933			303.567	0.85425	287.733	-0.671831
			303.65	-1.36886	263.15	0			303.65	0.01728	267.65	-0.0113			303.65	-0.29534	287.733	5.8052			303.65	0.86247	287.65	-0.722125
			303.733	-1.2456	263.15	0			303.733	0.0522	267.567	-0.00118			303.733	-0.28375	287.65	5.78858			303.733	0.82097	287.567	-0.76769
			303.817	-1.0359	263.15	0			303.817	0.01692	267.483	-0.15961			303.817	-0.31016	287.567	5.68231			303.817	0.72716	287.483	-0.813881
			303.9	-0.99741	263.15	0			303.9	-0.09134	267.4	-0.2213			303.9	-0.33477	287.483	5.44964			303.9	0.71654	287.4	-0.813002
			303.983	-0.99705	263.15	0			303.983	-0.16727	267.317	-0.17503			303.983	-0.37389	287.4	5.37108			303.983	0.70005	287.317	-0.785971
			304.067	-0.96531	263.15	0			304.067	-0.26422	267.233	-0.04806			304.067	-0.42699	287.317	5.23746			304.067	0.68654	287.233	-0.760211
			304.15	-1.08863	263.15	0			304.15	-0.54936	267.15	0.1181			304.15	-0.46469	287.233	5.02126			304.15	0.74514	287.15	-0.588972
			304.233	-0.95814	263.15	0			304.233	-0.66866	267.067	0.18726			304.233	-0.47499	287.15	4.88281			304.233	0.76567	287.067	-0.508094
			304.317	-0.74829	263.15	0			304.317	-0.71679	266.983	0.1873			304.317	-0.48434	287.067	4.72035			304.317	0.77512	286.983	-0.477092
			304.4	-0.53526	263.15	0			304.4	-0.79171	266.9	0.18521			304.4	-0.49536	286.983	4.49949			304.4	0.81845	286.9	-0.466866
			304.483	-0.30719	263.15	0			304.483	-0.71824	266.817	0.07003			304.483	-0.49617	286.9	4.36643			304.483	0.85917	286.817	-0.442719
			304.567	-0.24556	263.15	0			304.567	-0.69792	266.733	-0.01067			304.567	-0.52438	286.817	4.18647			304.567	0.84424	286.733	-0.393493
			304.65	-0.20599	263.15	0			304.65	-0.68587	266.65	-0.15008			304.65	-0.57201	286.733	3.98782			304.65	0.82157	286.65	-0.355818
			304.733	-0.05261	263.15	0			304.733	-0.71843	266.567	-0.33033			304.733	-0.61186	286.65	3.88071			304.733	0.78536	286.567	-0.314843
			304.817	-0.21902	263.15	0			304.817	-0.80882	266.483	-0.59317			304.817	-0.63869	286.567	3.70548			304.817	0.70765	286.483	-0.268565
			304.9	-0.3466	263.15	0			304.9	-0.84751	266.4	-0.79984			304.9	-0.65267	286.483	3.55511			304.9	0.67228	286.4	-0.263519
			304.983	-0.40166	263.15	0			304.983	-0.82705	266.317	-1.04394			304.983	-0.66771	286.4	3.50007			304.983	0.63271	286.317	-0.261488
			305.067	-0.33415	263.15	0			305.067	-0.74353	266.233	-1.32567			305.067	-0.66107	286.317	3.40183			305.067	0.57154	286.233	-0.252424
			305.15	-0.29564	263.15	0			305.15	-0.75854	266.15	-1.65804			305.15	-0.59577	286.233	3.24823			305.15	0.56145	286.15	-0.261607
			305.233	-0.28082	263.15	0			305.233	-0.63567	266.067	-1.90093			305.233	-0.56994	286.15	3.2132			305.233	0.53822	286.067	-0.201883
			305.317	-0.23975	263.15	0			305.317	-0.50681	265.983	-2.06293			305.317	-0.53815	286.067	3.14634			305.317	0.52901	285.983	-0.149824
			305.4	-0.25674	263.15	0			305.4	-0.45029	265.9	-2.23189			305.4	-0.5199	285.983	3.03796			305.4	0.56264	285.9	-0.131808
			305.483	-0.09131	263.15	0			305.483	-0.38766	265.817	-2.19767			305.483	-0.52654	285.9	2.99165			305.483	0.5875	285.817	-0.0504498
			305.567	0.09036	263.15	0			305.567	-0.39866	265.733	-2.04781			305.567	-0.50752	285.817	2.85729			305.567	0.57627	285.733	-0.0144443
			305.65	0.21832	263.15	0			305.65	-0.41915	265.65	-1.9467			305.65	-0.47395	285.733	2.68312			305.65	0.57489	285.65	0.0215477
			305.733	0.26808	263.15	0			305.733	-0.4517	265.567	-1.90527			305.733	-0.42513	285.65	2.58875			305.733	0.58773	285.567	0.0625216
			305.817	0.28118	263.15	0			305.817	-0.64527	265.483	-1.72793			305.817	-0.41633	285.567	2.47336			305.817	0.55655	285.483	0.00644754
			305.9	0.17409	263.15	0			305.9	-0.68199	265.4	-1.30489			305.9	-0.41887	285.483	2.28755			305.9	0.51551	285.4	-0.00346298
			305.983	-0.09422	263.15	0			305.983	-0.66635	265.317	-1.48635			305.983	-0.41567	285.4	2.1844			305.983	0.45911	285.317	0.00145282
			306.067	-0.48037	263.15	0			306.067	-0.65736	265.233	-2.79852			306.067	-0.39652	285.317	2.06134			306.067	0.39193	285.233	0.00833737
			306.15	-0.98218	263.15	0			306.15	-0.6147	265.15	-4.09802			306.15	-0.42802	285.233	1.93199			306.15	0.31862	285.15	0.00758433
			306.233	-1.13723	263.15	0			306.233	-0.56172	265.067	-5.12284			306.233	-0.43758	285.15	1.94898			306.233	0.25069	285.067	0
			306.317	-1.23843	263.15	0			306.317	-0.48612	264.983	-6.07507			306.317	-0.43044	285.067	1.92261			306.317	0.17412	284.983	-0.0358596
			306.4	-1.42312	263.15	0			306.4	-0.43296	264.9	-7.24899			306.4	-0.43205	284.983	1.86774			306.4	0.09337	284.9	-0.0659928
			306.483	-1.20013	263.15	0			306.483	-0.46311	264.817	-8.44971			306.483	-0.41316	284.9	1.83578			306.483	0.04322	284.817	-0.120213
			306.567	-1.0232	263.15	0			306.567	-0.44702	264.733	-9.43851			306.567	-0.40919	284.817	1.80213			306.567	0	284.733	-0.161293
			306.65	-0.87037	263.15	0			306.65	-0.40664	264.65	-10.5168			306.65	-0.42879	284.733	1.71155			306.65	-0.15851	284.65	-0.179957
			306.733	-0.74738	263.15	0			306.733	-0.3645	264.567	-11.4067			306.733	-0.43617	284.65	1.64488			306.733	-0.32472	284.567	-0.188984
			306.817	-0.70321	263.15	0			306.817	-0.28649	264.483	-12.0238			306.817	-0.41822	284.567	1.55905			306.817	-0.4095	284.483	-0.264873
			306.9	-0.75135	263.15	0			306.9	-0.2249	264.4	-13.0121			306.9	-0.42626	284.483	1.37077			306.9	-0.54602	284.4	-0.291516
			306.983	-0.88017	263.15	0			306.983	-0.19481	264.317	-13.8554			306.983	-0.42999	284.4	1.25804			306.983	-0.72089	284.317	-0.239486
			307.067	-1.08085	263.15	0			307.067	-0.14858	264.233	-14.5238			307.067	-0.42365	284.317	1.13827			307.067	-0.8836	284.233	-0.146605
			307.15	-1.38895	263.15	0			307.15	-0.1022	264.15	-15.1807			307.15	-0.39527	284.233	1.00981			307.15	-1.02488	284.15	-0.0602831
			307.233	-1.40452	263.15	0			307.233	-0.10704	264.067	-16.0241			307.233	-0.34791	284.15	0.91753			307.233	-1.19349	284.067	0.0220361
			307.317	-1.32395	263.15	0			307.317	-0.09995	263.983	-16.5476			307.317	-0.31191	284.067	0.81163			307.317	-1.38906	283.983	0.105627
			307.4	-1.26631	263.15	0			307.4	-0.05419	263.9	-17.7108			307.4	-0.29933	283.983	0.69679			307.4	-1.63739	283.9	0.193546
			307.483	-0.79634	263.15	0			307.483	0	263.817	-18.6747			307.483	-0.28043	283.9	0.6157			307.483	-1.82187	283.817	0.275384
			307.567	-0.42421	263.15	0			307.567	0.04091	263.733	-19.4048			307.567	-0.25893	283.817	0.57512			307.567	-1.97718	283.733	0.336957
			307.65	-0.21115	263.15	0			307.65	0.01808	263.65	-20.6024			307.65	-0.23659	283.733	0.52114			307.65	-2.15471	283.65	0.38872
			307.733	-0.09178	263.15	0			307.733	-0.03776	263.567	-21.5663			307.733	-0.20784	283.65	0.47515			307.733	-2.30072	283.567	0.389307
			307.817	-0.10542	263.15	0			307.817	-0.00474	263.483	-22.5			307.817	-0.20271	283.567	0.40756			307.817	-2.39523	283.483	0.402969
			307.9	-0.15719	263.15	0			307.9	0.00924	263.4	-23.7349			307.9	-0.18042	283.483	0.38334			307.9	-2.57058	283.4	0.419951
			307.983	-0.25709	263.15	0			307.983	0.02929	263.317	-22.1687			307.983	-0.16262	283.4	0.33898			307.983	-2.72429	283.317	0.408518
			308.067	-0.34972	263.15	0			308.067	0.04604	263.233	-16.1905			308.067	-0.16308	283.317	0.25424			308.067	-2.82373	283.233	0.403425
			308.15	-0.56829	263.15	0			308.15	0.10039	263.15	-24.9398			308.15	-0.20781	283.233	0.14928			308.15	-3.0004	283.15	0.374737
			308.233	-0.55494	263.15	0			308.233	0.12044	263.15	0			308.233	-0.23416	283.15	0.01781			308.233	-3.12911	283.067	0.331575
			308.317	-0.50354	263.15	0			308.317	0.10873	263.15	0			308.317	-0.23701	283.067	-0.10743			308.317	-3.20757	282.983	0.30792
			308.4	-0.44324	263.15	0			308.4	0.07829	263.15	0			308.4	-0.24979	282.983	-0.21457			308.4	-3.32493	282.9	0.291063
			308.483	-0.13833	263.15	0			308.483	0.08147	263.15	0			308.483	-0.30935	282.9	-0.31977			308.483	-3.39161	282.817	0.243573
			308.567	-0.09427	263.15	0			308.567	0.10832	263.15	0			308.567	-0.31599	282.817	-0.4213			308.567	-3.49974	282.733	0.234268
			308.65	-0.12061	263.15	0			308.65	0.18149	263.15	0			308.65	-0.30053	282.733	-0.51965			308.65	-3.69994	282.65	0.254986
			308.733	-0.13497	263.15	0			308.733	0.23769	263.15	0			308.733	-0.2769	282.65	-0.5946			308.733	-3.87865	282.567	0.307977
			308.817	-0.29214	263.15	0			308.817	0.16029	263.15	0			308.817	-0.19631	282.567	-0.64942			308.817	-4.07645	282.483	0.459896
			308.9	-0.28713	263.15	0			308.9	0.13167	263.15	0			308.9	-0.14512	282.483	-0.66358			308.9	-4.36196	282.4	0.567949
			308.983	-0.25209	263.15	0			308.983	0.09028	263.15	0			308.983	-0.0963	282.4	-0.718			308.983	-4.6051	282.317	0.624788
			309.067	-0.24001	263.15	0			309.067	0.04202	263.15	0			309.067	-0.04527	282.317	-0.75372			309.067	-4.78808	282.233	0.656548
			309.15	-0.22112	263.15	0			309.15	-0.04946	263.15	0			309.15	-0.01889	282.233	-0.76637			309.15	-5.08554	282.15	0.660718
			309.233	-0.18006	263.15	0			309.233	-0.14748	263.15	0			309.233	0	282.15	-0.78453			309.233	-5.31329	282.067	0.672364
			309.317	-0.1736	263.15	0			309.317	-0.25481	263.15	0			309.317	0.01269	282.067	-0.79274			309.317	-5.49829	281.983	0.646552
			309.4	-0.12981	263.15	0			309.4	-0.36433	263.15	0			309.4	0.01681	281.983	-0.76959			309.4	-5.83507	281.9	0.627045
			309.483	-0.22007	263.15	0			309.483	-0.34308	263.15	0			309.483	-0.04966	281.9	-0.76809			309.483	-6.02483	281.817	0.543977
			309.567	-0.16314	263.15	0			309.567	-0.3957	263.15	0			309.567	-0.11749	281.817	-0.74528			309.567	-6.15292	281.733	0.537271
			309.65	0.03018	263.15	0			309.65	-0.47439	263.15	0			309.65	-0.17296	281.733	-0.71512			309.65	-6.43845	281.65	0.54337
			309.733	0.27003	263.15	0			309.733	-0.55072	263.15	0			309.733	-0.21863	281.65	-0.69545			309.733	-6.66619	281.567	0.522804
			309.817	0.60447	263.15	0			309.817	-0.50563	263.15	0			309.817	-0.26679	281.567	-0.67373			309.817	-6.79329	281.483	0.5249
			309.9	0.90221	263.15	0			309.9	-0.47962	263.15	0			309.9	-0.29924	281.483	-0.66859			309.9	-7.06875	281.4	0.480849
			309.983	1.16616	263.15	0			309.983	-0.42583	263.15	0			309.983	-0.32265	281.4	-0.70856			309.983	-7.25755	281.317	0.410764
			310.067	1.39826	263.15	0			310.067	-0.40009	263.15	0			310.067	-0.34289	281.317	-0.74595			310.067	-7.36383	281.233	0.331535
			310.15	1.65978	263.15	0			310.15	-0.31618	263.15	0			310.15	-0.34635	281.233	-0.74752			310.15	-7.66828	281.15	0.225058
			310.233	1.90687	263.15	0			310.233	-0.27564	263.15	0			310.233	-0.3869	281.15	-0.81216			310.233	-7.88737	281.067	0.18526
			310.317	2.10515	263.15	0			310.317	-0.28621	263.15	0			310.317	-0.42044	281.067	-0.80321			310.317	-8.03556	280.983	0.180449
			310.4	2.31013	263.15	0			310.4	-0.32744	263.15	0			310.4	-0.46241	280.983	-0.74965			310.4	-8.39858	280.9	0.171672
			310.483	2.37408	263.15	0			310.483	-0.39052	263.15	0			310.483	-0.53982	280.9	-0.7169			310.483	-8.6494	280.817	0.225625
			310.567	2.40252	263.15	0			310.567	-0.44615	263.15	0			310.567	-0.56865	280.817	-0.64629			310.567	-8.77901	280.733	0.259288
			310.65	2.39663	263.15	0			310.65	-0.4905	263.15	0			310.65	-0.59198	280.733	-0.62885			310.65	-9.1433	280.65	0.291846
			310.733	2.23889	263.15	0			310.733	-0.50298	263.15	0			310.733	-0.61356	280.65	-0.64427			310.733	-9.39269	280.567	0.300607
			310.817	2.00107	263.15	0			310.817	-0.63346	263.15	0			310.817	-0.60582	280.567	-0.65466			310.817	-9.47639	280.483	0.225539
			310.9	1.88553	263.15	0			310.9	-0.7861	263.15	0			310.9	-0.5869	280.483	-0.70273			310.9	-9.80148	280.4	0.174517
			310.983	1.7796	263.15	0			310.983	-0.89376	263.15	0			310.983	-0.53223	280.4	-0.7132			310.983	-10.0393	280.317	0.155873
			311.067	1.57701	263.15	0			311.067	-0.93625	263.15	0			311.067	-0.46741	280.317	-0.6944			311.067	-10.1833	280.233	0.146187
			311.15	1.48286	263.15	0			311.15	-1.11543	263.15	0			311.15	-0.47747	280.233	-0.67242			311.15	-10.5236	280.15	0.130266
			311.233	1.43717	263.15	0			311.233	-1.19297	263.15	0			311.233	-0.49468	280.15	-0.65188			311.233	-10.7475	280.067	0.128449
			311.317	1.30771	263.15	0			311.317	-1.19857	263.15	0			311.317	-0.47754	280.067	-0.65825			311.317	-10.865	279.983	0.124789
			311.4	1.18863	263.15	0			311.4	-1.28211	263.15	0			311.4	-0.46182	279.983	-0.67096			311.4	-11.238	279.9	0.134573
			311.483	1.16824	263.15	0			311.483	-1.17169	263.15	0			311.483	-0.50091	279.9	-0.73176			311.483	-11.4538	279.817	0.259681
			311.567	1.1396	263.15	0			311.567	-1.12755	263.15	0			311.567	-0.48298	279.817	-0.8206			311.567	-11.569	279.733	0.302914
			311.65	1.11006	263.15	0			311.65	-1.08614	263.15	0			311.65	-0.44507	279.733	-0.86814			311.65	-11.9761	279.65	0.308594
			311.733	0.96733	263.15	0			311.733	-0.98416	263.15	0			311.733	-0.38382	279.65	-0.9492			311.733	-12.1687	279.567	0.293796
			311.817	0.83372	263.15	0			311.817	-0.82439	263.15	0			311.817	-0.29193	279.567	-0.99681			311.817	-12.381	279.483	0.348024
			311.9	0.72205	263.15	0			311.9	-0.69981	263.15	0			311.9	-0.2561	279.483	-0.98421			311.9	-12.7711	279.4	0.39992
			311.983	0.63166	263.15	0			311.983	-0.57614	263.15	0			311.983	-0.22331	279.4	-0.98931			311.983	-13.1325	279.317	0.447143
			312.067	0.45443	263.15	0			312.067	-0.45456	263.15	0			312.067	-0.1957	279.317	-0.96577			312.067	-13.3333	279.233	0.49337
			312.15	0.26349	263.15	0			312.15	-0.38938	263.15	0			312.15	-0.21928	279.233	-0.93226			312.15	-13.8554	279.15	0.537402
			312.233	0.17431	263.15	0			312.233	-0.35366	263.15	0			312.233	-0.22444	279.15	-0.89113			312.233	-14.2169	279.067	0.555778
			312.317	0.06919	263.15	0			312.317	-0.32044	263.15	0			312.317	-0.21773	279.067	-0.87999			312.317	-14.2857	278.983	0.58551
			312.4	-0.09627	263.15	0			312.4	-0.32353	263.15	0			312.4	-0.20399	278.983	-0.86662			312.4	-14.8193	278.9	0.60421
			312.483	-0.20111	263.15	0			312.483	-0.41913	263.15	0			312.483	-0.22557	278.9	-0.87103			312.483	-15.0602	278.817	0.512489
			312.567	-0.18034	263.15	0			312.567	-0.44466	263.15	0			312.567	-0.2549	278.817	-0.84421			312.567	-15.2381	278.733	0.461502
			312.65	-0.08495	263.15	0			312.65	-0.46972	263.15	0			312.65	-0.28137	278.733	-0.77935			312.65	-15.6626	278.65	0.415246
			312.733	-0.06931	263.15	0			312.733	-0.48702	263.15	0			312.733	-0.2942	278.65	-0.73163			312.733	-16.0241	278.567	0.341794
			312.817	-0.08939	263.15	0			312.817	-0.38912	263.15	0			312.817	-0.28846	278.567	-0.68327			312.817	-16.3095	278.483	0.226332
			312.9	-0.07121	263.15	0			312.9	-0.29664	263.15	0			312.9	-0.27448	278.483	-0.60158			312.9	-16.8675	278.4	0.166666
			312.983	-0.07726	263.15	0			312.983	-0.23803	263.15	0			312.983	-0.27088	278.4	-0.60098			312.983	-17.1084	278.317	0.155234
			313.067	-0.16392	263.15	0			313.067	-0.17524	263.15	0			313.067	-0.28056	278.317	-0.63508			313.067	-17.2619	278.233	0.127502
			313.15	-0.3105	263.15	0			313.15	-0.0079	263.15	0			313.15	-0.22927	278.233	-0.67546			313.15	-17.8313	278.15	0.131549
			313.233	-0.37197	263.15	0			313.233	0.06516	263.15	0			313.233	-0.17532	278.15	-0.78631			313.233	-18.1928	278.067	0.167714
			313.317	-0.33606	263.15	0			313.317	0.06244	263.15	0			313.317	-0.11475	278.067	-0.78247			313.317	-18.3333	277.983	0.206342
			313.4	-0.25459	263.15	0			313.4	0.00614	263.15	0			313.4	-0.06766	277.983	-0.71834			313.4	-19.0361	277.9	0.237781
			313.483	-0.16908	263.15	0			313.483	-0.18585	263.15	0			313.483	-0.03415	277.9	-0.67317			313.483	-19.3976	277.817	0.322504
			313.567	-0.16297	263.15	0			313.567	-0.30106	263.15	0			313.567	-0.00807	277.817	-0.58942			313.567	-19.6429	277.733	0.368789
			313.65	-0.13604	263.15	0			313.65	-0.43283	263.15	0			313.65	0.01842	277.733	-0.56833			313.65	-20.3615	277.65	0.358435
			313.733	-0.03968	263.15	0			313.733	-0.54289	263.15	0			313.733	0.03989	277.65	-0.57791			313.733	-20.8434	277.567	0.300369
			313.817	0.08036	263.15	0			313.817	-0.636	263.15	0			313.817	0.01389	277.567	-0.57772			313.817	-21.0714	277.483	0.212952
			313.9	0.2307	263.15	0			313.9	-0.57059	263.15	0			313.9	-0.02467	277.483	-0.6725			313.9	-21.8072	277.4	0.16274
			313.983	0.27526	263.15	0			313.983	-0.43969	263.15	0			313.983	-0.07034	277.4	-0.71727			313.983	-22.2892	277.317	0.121019
			314.067	0.2356	263.15	0			314.067	-0.32093	263.15	0			314.067	-0.11269	277.317	-0.73897			314.067	-22.6191	277.233	0.0908451
			314.15	0.26492	263.15	0			314.15	-0.02522	263.15	0			314.15	-0.21408	277.233	-0.73629			314.15	-23.3735	277.15	0.105508
			314.233	0.22031	263.15	0			314.233	0.13218	263.15	0			314.233	-0.27397	277.15	-0.73038			314.233	-23.8554	277.067	0.138307
			314.317	0.24678	263.15	0			314.317	0.18104	263.15	0			314.317	-0.32507	277.067	-0.72107			314.317	-24.1667	276.983	0.150682
			314.4	0.40274	263.15	0			314.4	0.16231	263.15	0			314.4	-0.37064	276.983	-0.70237			314.4	-24.9398	276.9	0.170393
			314.483	0.48706	263.15	0			314.483	0.04381	263.15	0			314.483	-0.40208	276.9	-0.70408			314.483	-25.5422	276.817	0.29454
			314.567	0.53178	263.15	0			314.567	0.04968	263.15	0			314.567	-0.43435	276.817	-0.66996			314.567	-25.8333	276.733	0.351608
			314.65	0.55503	263.15	0			314.65	0.07877	263.15	0			314.65	-0.47831	276.733	-0.6544			314.65	-26.6265	276.65	0.374701
			314.733	0.51043	263.15	0			314.733	0.04099	263.15	0			314.733	-0.51923	276.65	-0.65771			314.733	-27.2289	276.567	0.38154
			314.817	0.52154	263.15	0			314.817	0.03022	263.15	0			314.817	-0.4982	276.567	-0.6619			314.817	-27.3809	276.483	0.31216
			314.9	0.59888	263.15	0			314.9	-0.05297	263.15	0			314.9	-0.50207	276.483	-0.65654			314.9	-28.1928	276.4	0.27997
			314.983	0.73139	263.15	0			314.983	-0.13292	263.15	0			314.983	-0.49665	276.4	-0.68177			314.983	-28.7952	276.317	0.244499
			315.067	0.81368	263.15	0			315.067	-0.13805	263.15	0			315.067	-0.4784	276.317	-0.68997			315.067	-29.0476	276.233	0.217605
			315.15	0.75117	263.15	0			315.15	-0.18351	263.15	0			315.15	-0.38169	276.233	-0.68968			315.15	-29.8795	276.15	0.193892
			315.233	0.715	263.15	0			315.233	-0.21767	263.15	0			315.233	-0.29819	276.15	-0.68758			315.233	-30.4819	276.067	0.194478
			315.317	0.68915	263.15	0			315.317	-0.20631	263.15	0			315.317	-0.24625	276.067	-0.64361			315.317	-30.7143	275.983	0.201433
			315.4	0.68538	263.15	0			315.4	-0.19597	263.15	0			315.4	-0.23285	275.983	-0.5887			315.4	-31.6867	275.9	0.226564
			315.483	0.47331	263.15	0			315.483	-0.09519	263.15	0			315.483	-0.17197	275.9	-0.55912			315.483	-32.2892	275.817	0.320422
			315.567	0.36939	263.15	0			315.567	-0.05196	263.15	0			315.567	-0.14425	275.817	-0.49471			315.567	-32.5	275.733	0.342979
			315.65	0.36899	263.15	0			315.65	0	263.15	0			315.65	-0.13328	275.733	-0.43509			315.65	-33.494	275.65	0.351064
			315.733	0.41957	263.15	0			315.733	-0.0289	263.15	0			315.733	-0.10889	275.65	-0.39782			315.733	-34.0964	275.567	0.360787
			315.817	0.35677	263.15	0			315.817	0.000529202	263.15	0			315.817	-0.14176	275.567	-0.37318			315.817	-34.1667	275.483	0.29878
			315.9	0.31646	263.15	0			315.9	0.0391	263.15	0			315.9	-0.17272	275.483	-0.39108			315.9	-35.1807	275.4	0.27364
			315.983	0.31403	263.15	0			315.983	0.05237	263.15	0			315.983	-0.22568	275.4	-0.3613			315.983	-35.7831	275.317	0.239612
			316.067	0.28462	263.15	0			316.067	0.01774	263.15	0			316.067	-0.277	275.317	-0.30784			316.067	-35.8333	275.233	0.171446
			316.15	0.11815	263.15	0			316.15	-0.01818	263.15	0			316.15	-0.34899	275.233	-0.25658			316.15	-36.747	275.15	0.03756
			316.233	-0.04935	263.15	0			316.233	-0.05913	263.15	0			316.233	-0.39939	275.15	-0.21314			316.233	-37.2289	275.067	-0.054161
			316.317	-0.14824	263.15	0			316.317	-0.05672	263.15	0			316.317	-0.44215	275.067	-0.1896			316.317	-37.1429	274.983	-0.138306
			316.4	-0.07415	263.15	0			316.4	-0.01763	263.15	0			316.4	-0.4895	274.983	-0.16029			316.4	-38.0723	274.9	-0.239866
			316.483	-0.13321	263.15	0			316.483	0.04503	263.15	0			316.483	-0.5005	274.9	-0.12554			316.483	-38.4337	274.817	-0.290241
			316.567	-0.1692	263.15	0			316.567	0.07954	263.15	0			316.567	-0.52187	274.817	-0.09762			316.567	-38.3333	274.733	-0.255663
			316.65	-0.1327	263.15	0			316.65	0.1275	263.15	0			316.65	-0.5293	274.733	-0.04561			316.65	-39.1566	274.65	-0.219213
			316.733	-0.01345	263.15	0			316.733	0.16727	263.15	0			316.733	-0.50491	274.65	0			316.733	-39.5181	274.567	-0.201318
			316.817	0.07771	263.15	0			316.817	0.28722	263.15	0			316.817	-0.42239	274.567	0.02623			316.817	-39.1667	274.483	-0.0523611
			316.9	0.1738	263.15	0			316.9	0.29431	263.15	0			316.9	-0.37171	274.483	0.04173			316.9	-39.8795	274.4	0
			316.983	0.31233	263.15	0			316.983	0.27023	263.15	0			316.983	-0.32397	274.4	0.03417			316.983	-40.1205	274.317	0.014089
			317.067	0.49127	263.15	0			317.067	0.19967	263.15	0			317.067	-0.27533	274.317	0.00202			317.067	-39.8809	274.233	0.0116354
			317.15	0.51765	263.15	0			317.15	0.0033	263.15	0			317.15	-0.21704	274.233	-0.03628			317.15	-40.3614	274.15	-0.0438476
			317.233	0.40437	263.15	0			317.233	-0.15452	263.15	0			317.233	-0.1963	274.15	-0.09951			317.233	-40.3614	274.067	-0.0917784
			317.317	0.2346	263.15	0			317.317	-0.29383	263.15	0			317.317	-0.20794	274.067	-0.13567			317.317	-39.8809	273.983	-0.137151
			317.4	0.11813	263.15	0			317.4	-0.3564	263.15	0			317.4	-0.24991	273.983	-0.16331			317.4	-40.241	273.9	-0.213177
			317.483	-0.10238	263.15	0			317.483	-0.32506	263.15	0			317.483	-0.28901	273.9	-0.19013			317.483	-39.8795	273.817	-0.262551
			317.567	-0.17564	263.15	0			317.567	-0.23734	263.15	0			317.567	-0.2653	273.817	-0.21206			317.567	-39.1667	273.733	-0.285938
			317.65	-0.24163	263.15	0			317.65	-0.145	263.15	0			317.65	-0.23133	273.733	-0.23915			317.65	-39.2771	273.65	-0.301257
			317.733	-0.28744	263.15	0			317.733	-0.09921	263.15	0			317.733	-0.196	273.65	-0.23988			317.733	-38.7952	273.567	-0.268417
			317.817	-0.17873	263.15	0			317.817	0.1382	263.15	0			317.817	-0.08146	273.567	-0.21693			317.817	-37.6191	273.483	-0.15872
			317.9	-0.31826	263.15	0			317.9	0.32783	263.15	0			317.9	-0.02558	273.483	-0.19927			317.9	-37.3494	273.4	-0.110486
			317.983	-0.5219	263.15	0			317.983	0.49893	263.15	0			317.983	0.01414	273.4	-0.15865			317.983	-36.747	273.317	-0.0810122
			318.067	-0.72945	263.15	0			318.067	0.57922	263.15	0			318.067	0.06163	273.317	-0.1284			318.067	-35.4762	273.233	-0.0497317
			318.15	-1.01417	263.15	0			318.15	0.68501	263.15	0			318.15	0.06634	273.233	-0.11572			318.15	-34.9398	273.15	0.0205862
			318.233	-1.24311	263.15	0			318.233	0.77539	263.15	0			318.233	0.03308	273.15	-0.06729			318.233	-33.9759	273.067	0.0451355
			318.317	-1.49802	263.15	0			318.317	0.82024	263.15	0			318.317	0.01365	273.067	-0.04311			318.317	-32.5	272.983	0.0541224
			318.4	-1.70525	263.15	0			318.4	0.90243	263.15	0			318.4	0.00354	272.983	-0.03164			318.4	-31.8072	272.9	0.0681675
			318.483	-1.72455	263.15	0			318.483	0.92172	263.15	0			318.483	-0.0881	272.9	-0.00639			318.483	-30.4819	272.817	0.142834
			318.567	-1.68564	263.15	0			318.567	0.8934	263.15	0			318.567	-0.158	272.817	-0.06189			318.567	-28.8095	272.733	0.221506
			318.65	-1.5132	263.15	0			318.65	0.92105	263.15	0			318.65	-0.22271	272.733	-0.06157			318.65	-27.9518	272.65	0.264227
			318.733	-1.22046	263.15	0			318.733	0.93432	263.15	0			318.733	-0.29428	272.65	-0.05031			318.733	-26.747	272.567	0.276872
			318.817	-0.8066	263.15	0			318.817	0.87133	263.15	0			318.817	-0.29287	272.567	-0.06275			318.817	-25.2381	272.483	0.36155
			318.9	-0.55731	263.15	0			318.9	0.8963	263.15	0			318.9	-0.25778	272.483	-0.01483			318.9	-24.3374	272.4	0.412688
			318.983	-0.36336	263.15	0			318.983	0.92884	263.15	0			318.983	-0.21952	272.4	0.01815			318.983	-23.1325	272.317	0.398411
			319.067	-0.2478	263.15	0			319.067	0.92663	263.15	0			319.067	-0.1797	272.317	0.0017			319.067	-21.6667	272.233	0.343402
			319.15	-0.06044	263.15	0			319.15	0.90167	263.15	0			319.15	-0.07537	272.233	-0.03804			319.15	-20.7229	272.15	0.240954
			319.233	0.16724	263.15	0			319.233	0.83903	263.15	0			319.233	-0.03456	272.15	-0.05897			319.233	-19.6385	272.067	0.208889
			319.317	0.37292	263.15	0			319.317	0.75694	263.15	0			319.317	0.0063	272.067	-0.07141			319.317	-18.2143	271.983	0.242595
			319.4	0.51714	263.15	0			319.4	0.71306	263.15	0			319.4	0.0658	271.983	-0.06845			319.4	-17.3494	271.9	0.298551
			319.483	0.6364	263.15	0			319.483	0.495	263.15	0			319.483	0.03437	271.9	-0.07734			319.483	-16.3855	271.817	0.364082
			319.567	0.66267	263.15	0			319.567	0.39796	263.15	0			319.567	0.02862	271.817	-0.05476			319.567	-15.119	271.733	0.409242
			319.65	0.75136	263.15	0			319.65	0.34011	263.15	0			319.65	0.03621	271.733	-0.0264			319.65	-14.2169	271.65	0.442686
			319.733	0.80555	263.15	0			319.733	0.28711	263.15	0			319.733	0.0752	271.65	-0.00778			319.733	-13.253	271.567	0.442351
			319.817	0.47386	263.15	0			319.817	0.25326	263.15	0			319.817	0.07654	271.567	0.00605			319.817	-12.0238	271.483	0.411046
			319.9	0.26147	263.15	0			319.9	0.20331	263.15	0			319.9	0.05077	271.483	-0.01355			319.9	-11.2945	271.4	0.380567
			319.983	0.11205	263.15	0			319.983	0.14429	263.15	0			319.983	0	271.4	-0.03199			319.983	-10.4535	271.317	0.363888
			320.067	0.000525869	263.15	0			320.067	0.11928	263.15	0			320.067	-0.05959	271.317	-0.03787			320.067	-9.55544	271.233	0.351569
			320.15	-0.20311	263.15	0			320.15	0.15085	263.15	0			320.15	-0.15281	271.233	-0.06343			320.15	-9.03822	271.15	0.251142
			320.233	-0.33927	263.15	0			320.233	0.21833	263.15	0			320.233	-0.21357	271.15	-0.06569			320.233	-8.37798	271.067	0.177731
			320.317	-0.46329	263.15	0			320.317	0.26982	263.15	0			320.317	-0.2544	271.067	-0.04347			320.317	-7.70418	270.983	0.13295
			320.4	-0.55323	263.15	0			320.4	0.29959	263.15	0			320.4	-0.2956	270.983	-0.01273			320.4	-7.24301	270.9	0.11691
			320.483	-0.52795	263.15	0			320.483	0.32973	263.15	0			320.483	-0.26514	270.9	-0.00307			320.483	-6.90393	270.817	0.0824405
			320.567	-0.57472	263.15	0			320.567	0.26203	263.15	0			320.567	-0.23505	270.817	0.04652			320.567	-6.40635	270.733	0.0858238
			320.65	-0.61058	263.15	0			320.65	0.19773	263.15	0			320.65	-0.20559	270.733	0.06646			320.65	-6.03964	270.65	0.120659
			320.733	-0.56482	263.15	0			320.733	0.11823	263.15	0			320.733	-0.16747	270.65	0.08328			320.733	-5.60152	270.567	0.145324
			320.817	-0.39329	263.15	0			320.817	0.03519	263.15	0			320.817	-0.07617	270.567	0.10623			320.817	-5.23583	270.483	0.251995
			320.9	-0.30047	263.15	0			320.9	0.04527	263.15	0			320.9	-0.03933	270.483	0.03641			320.9	-4.95117	270.4	0.332583
			320.983	-0.28965	263.15	0			320.983	0.00552	263.15	0			320.983	-0.03258	270.4	-0.00333			320.983	-4.62363	270.317	0.408211
			321.067	-0.32496	263.15	0			321.067	-0.04522	263.15	0			321.067	-0.03879	270.317	-0.01942			321.067	-4.29618	270.233	0.462821
			321.15	-0.1795	263.15	0			321.15	0.11931	263.15	0			321.15	-0.04784	270.233	-0.03836			321.15	-4.1079	270.15	0.543546
			321.233	-0.06507	263.15	0			321.233	0.17475	263.15	0			321.233	-0.02723	270.15	-0.0841			321.233	-3.86977	270.067	0.570616
			321.317	-0.000678977	263.15	0			321.317	0.19223	263.15	0			321.317	-0.01656	270.067	-0.11369			321.317	-3.60404	269.983	0.551085
			321.4	0.03784	263.15	0			321.4	0.18974	263.15	0			321.4	-0.02753	269.983	-0.10735			321.4	-3.41704	269.9	0.53912
			321.483	-0.02001	263.15	0			321.483	0.18494	263.15	0			321.483	0.00476	269.9	-0.10795			321.483	-3.23612	269.817	0.486382
			321.567	0.00337	263.15	0			321.567	0.16658	263.15	0			321.567	0.01866	269.817	-0.07953			321.567	-2.9765	269.733	0.494458
			321.65	0.02868	263.15	0			321.65	0.13848	263.15	0			321.65	0.04825	269.733	-0.07395			321.65	-2.80405	269.65	0.513061
			321.733	-0.0123	263.15	0			321.733	0.06862	263.15	0			321.733	0.07871	269.65	-0.07159			321.733	-2.6068	269.567	0.501189
			321.817	-0.06164	263.15	0			321.817	0.07308	263.15	0			321.817	0.05207	269.567	-0.07163			321.817	-2.396	269.483	0.47156
			321.9	-0.09493	263.15	0			321.9	0.06795	263.15	0			321.9	0.03937	269.483	-0.03622			321.9	-2.28098	269.4	0.441811
			321.983	-0.14677	263.15	0			321.983	0.00531	263.15	0			321.983	0.0089	269.4	-0.02794			321.983	-2.1741	269.317	0.412149
			322.067	-0.14212	263.15	0			322.067	-0.07281	263.15	0			322.067	-0.01763	269.317	-0.04658			322.067	-2.05635	269.233	0.362202
			322.15	0.00314	263.15	0			322.15	-0.02909	263.15	0			322.15	-0.08772	269.233	-0.06375			322.15	-2.02424	269.15	0.318635
			322.233	0.08142	263.15	0			322.233	-0.03992	263.15	0			322.233	-0.13023	269.15	-0.04121			322.233	-1.92025	269.067	0.299551
			322.317	0.05717	263.15	0			322.317	-0.01274	263.15	0			322.317	-0.12807	269.067	-0.02409			322.317	-1.806	268.983	0.296074
			322.4	0	263.15	0			322.4	0.04616	263.15	0			322.4	-0.10608	268.983	-0.01954			322.4	-1.7454	268.9	0.332961
					263.15	0			322.483	0.15701	263.15	0			322.483	-0.02782	268.9	-0.00375			322.483	-1.63211	268.817	0.488398
					263.15	0			322.567	0.2128	263.15	0			322.567	0.03009	268.817	0.04401			322.567	-1.5371	268.733	0.534929
					263.15	0			322.65	0.26719	263.15	0			322.65	0.05215	268.733	0.06217			322.65	-1.48106	268.65	0.567482
					263.15	0			322.733	0.30937	263.15	0			322.733	0.0578	268.65	0.09536			322.733	-1.39064	268.567	0.615224
					263.15	0			322.817	0.29787	263.15	0			322.817	0.08982	268.567	0.15005			322.817	-1.31988	268.483	0.704425
					263.15	0			322.9	0.36774	263.15	0			322.9	0.08852	268.483	0.18174			322.9	-1.2771	268.4	0.791906
					263.15	0			322.983	0.38703	263.15	0			322.983	0.08943	268.4	0.21892			322.983	-1.22418	268.317	0.853111
					263.15	0			323.067	0.37579	263.15	0			323.067	0.11169	268.317	0.26522			323.067	-1.15159	268.233	0.890074
					263.15	0			323.15	0.35865	263.15	0			323.15	0.08366	268.233	0.30852			323.15	-1.11592	268.15	0.891329
									323.233	0.30444					323.233	0.07544	268.15	0.2841			323.233	-1.07838
									323.317	0.17991					323.317	0.08237					323.317	-1.04317
									323.4	0.06281					323.4	0.10762					323.4	-1.05522
									323.483	-0.04922					323.483	0.12057					323.483	-1.04702
									323.567	-0.10527					323.567	0.08658					323.567	-1.00077
									323.65	-0.11375					323.65	0.03854					323.65	-0.97481
									323.733	-0.11735					323.733	0.00296					323.733	-0.93536
									323.817	-0.03091					323.817	-0.02386					323.817	-0.84531
									323.9	5.32081e-05					323.9	-0.01448					323.9	-0.79152
									323.983	0.08681					323.983	0.000288506					323.983	-0.75399
									324.067	0.1732					324.067	0.01604					324.067	-0.73213
									324.15	0.21024					324.15	0.08282					324.15	-0.67506
									324.233	0.24881					324.233	0.12459					324.233	-0.63849
									324.317	0.29517					324.317	0.18574					324.317	-0.63273
									324.4	0.38308					324.4	0.25894					324.4	-0.64705
									324.483	0.42647					324.483	0.23649					324.483	-0.65135
									324.567	0.45405					324.567	0.20977					324.567	-0.67584
									324.65	0.45953					324.65	0.19898					324.65	-0.73251
									324.733	0.46316					324.733	0.20244					324.733	-0.7844
									324.817	0.42126					324.817	0.16171					324.817	-0.8629
									324.9	0.38659					324.9	0.13865					324.9	-0.92759
									324.983	0.32997					324.983	0.12168					324.983	-0.98573
									325.067	0.19323					325.067	0.11147					325.067	-1.0471
									325.15	0.09316					325.15	0.09986					325.15	-1.13901
									325.233	0.09679					325.233	0.06172					325.233	-1.18177
									325.317	0.12949					325.317	0.04538					325.317	-1.19948
									325.4	0.19612					325.4	0.06179					325.4	-1.23601
									325.483	0.40095					325.483	0.05723					325.483	-1.24416
									325.567	0.51455					325.567	0.08276					325.567	-1.24211
									325.65	0.64125					325.65	0.10801					325.65	-1.2758
									325.733	0.77861					325.733	0.1206					325.733	-1.28442
									325.817	0.8401					325.817	0.13059					325.817	-1.24437
									325.9	0.91047					325.9	0.13052					325.9	-1.27472
									325.983	0.91651					325.983	0.1369					325.983	-1.25305
									326.067	0.91088					326.067	0.14273					326.067	-1.19532
									326.15	1.0062					326.15	0.11361					326.15	-1.19623
									326.233	1.11344					326.233	0.11233					326.233	-1.19957
									326.317	1.1519					326.317	0.10872					326.317	-1.20424
									326.4	1.22					326.4	0.10072					326.4	-1.24419
									326.483	1.37423					326.483	0.12535					326.483	-1.27493
									326.567	1.37744					326.567	0.12699					326.567	-1.30577
									326.65	1.36393					326.65	0.136					326.65	-1.34936
									326.733	1.30129					326.733	0.13727					326.733	-1.37434
									326.817	1.10774					326.817	0.12183					326.817	-1.33321
									326.9	1.06327					326.9	0.11289					326.9	-1.33771
									326.983	1.02834					326.983	0.12219					326.983	-1.33528
									327.067	0.994					327.067	0.1401					327.067	-1.33643
									327.15	1.07466					327.15	0.18429					327.15	-1.32028
									327.233	1.10721					327.233	0.19286					327.233	-1.28419
									327.317	1.10645					327.317	0.18072					327.317	-1.21089
									327.4	1.15473					327.4	0.17724					327.4	-1.1668
									327.483	1.20655					327.483	0.17741					327.483	-1.19321
									327.567	1.2308					327.567	0.18024					327.567	-1.22931
									327.65	1.24564					327.65	0.20157					327.65	-1.28014
									327.733	1.22758					327.733	0.21123					327.733	-1.308
									327.817	1.20515					327.817	0.2187					327.817	-1.42254
									327.9	1.18715					327.9	0.21933					327.9	-1.49012
									327.983	1.17271					327.983	0.22315					327.983	-1.50066
									328.067	1.15093					328.067	0.23084					328.067	-1.4951
									328.15	1.14192					328.15	0.16338					328.15	-1.4828
									328.233	1.16483					328.233	0.1081					328.233	-1.47843
									328.317	1.20743					328.317	0.07029					328.317	-1.47504
									328.4	1.275					328.4	0.04577					328.4	-1.52113
									328.483	1.4208					328.483	0.00654					328.483	-1.52302
									328.567	1.48415					328.567	-0.00878					328.567	-1.49012
									328.65	1.55387					328.65	-0.03316					328.65	-1.53593
									328.733	1.54545					328.733	-0.07166					328.733	-1.60369
									328.817	1.45613					328.817	-0.04279					328.817	-1.65769
									328.9	1.40501					328.9	-0.04641					328.9	-1.74446
									328.983	1.37731					328.983	-0.04624					328.983	-1.80164
									329.067	1.36977					329.067	-0.04579					329.067	-1.83144
									329.15	1.25617					329.15	-0.04252					329.15	-1.88858
									329.233	1.17184					329.233	-0.04234					329.233	-1.88758
									329.317	1.10365					329.317	-0.04627					329.317	-1.86886
									329.4	1.0784					329.4	-0.03899					329.4	-1.90624
									329.483	1.12661					329.483	-0.03808					329.483	-1.8067
									329.567	1.15538					329.567	-0.03161					329.567	-1.74855
									329.65	1.21148					329.65	-0.02488					329.65	-1.7417
									329.733	1.29101					329.733	-0.01339					329.733	-1.69552
									329.817	1.45235					329.817	-0.01514					329.817	-1.6672
									329.9	1.44698					329.9	0.00383					329.9	-1.68822
									329.983	1.32771					329.983	0.04779					329.983	-1.68867
									330.067	1.24099					330.067	0.10696					330.067	-1.66424
									330.15	1.12463					330.15	0.14017					330.15	-1.74916
									330.233	1.09452					330.233	0.14363					330.233	-1.7799
									330.317	1.07963					330.317	0.14182					330.317	-1.79618
									330.4	1.08662					330.4	0.15064					330.4	-1.89135
									330.483	1.1782					330.483	0.0855					330.483	-1.97498
									330.567	1.28969					330.567	0.04616					330.567	-1.97374
									330.65	1.56548					330.65	0.02099					330.65	-2.00086
									330.733	1.96911					330.733	0					330.733	-1.99937
									330.817	2.31286					330.817	0.000667168					330.817	-1.97314
									330.9	2.95399					330.9	0.00318					330.9	-1.98727
									330.983	4.43593					330.983	0.000567416					330.983	-1.97811
									331.067	6.59196					331.067	0.00267					331.067	-1.964
									331.15	9.49067					331.15	0.01797					331.15	-2.00639
									331.233	11.7558					331.233	0.02631					331.233	-2.00154
									331.317	13.6905					331.317	0.02198					331.317	-1.95011
									331.4	15.9036					331.4	0.00686					331.4	-1.96204
									331.483	17.7108					331.483	-0.00997					331.483	-1.95816
									331.567	19.2857					331.567	-0.00702					331.567	-1.94476
									331.65	20.8434					331.65	0.01509					331.65	-1.98307
									331.733	21.9277					331.733	0.05043					331.733	-1.98545
									331.817	22.6191					331.817	0.05483					331.817	-1.98123
									331.9	23.9759					331.9	0.02588					331.9	-2.01276
									331.983	25.0602					331.983	-0.01176					331.983	-2.02955
									332.067	25.9524					332.067	-0.04376					332.067	-2.02482
									332.15	27.5904					332.15	-0.12826					332.15	-2.01072
									332.233	28.9157					332.233	-0.18232					332.233	-1.99963
									332.317	29.8809					332.317	-0.21012					332.317	-1.99714
									332.4	31.5663					332.4	-0.22767					332.4	-2.02983
									332.483	33.1325					332.483	-0.17044					332.483	-2.07547
									332.567	34.1667					332.567	-0.14287					332.567	-2.07685
									332.65	36.1446					332.65	-0.14099					332.65	-2.1201
									332.733	37.4699					332.733	-0.1498					332.733	-2.16094
									332.817	38.6905					332.817	-0.15204					332.817	-2.15938
									332.9	35.6626					332.9	-0.18968					332.9	-2.1748
									332.983	18.9157					332.983	-0.21856					332.983	-2.18389
									333.067	-5.26202					333.067	-0.24486					333.067	-2.19394
									333.15	43.7349					333.15	-0.31463					333.15	-2.16939
									333.15	0					333.233	-0.3468					333.233	-2.13234
									333.15	0					333.317	-0.34236					333.317	-2.10214
									333.15	0					333.4	-0.34289					333.4	-2.13177
									333.15	0					333.483	-0.31302					333.483	-2.13077
									333.15	0					333.567	-0.31007					333.567	-2.09823
									333.15	0					333.65	-0.3343					333.65	-2.09943
									333.15	0					333.733	-0.36427					333.733	-2.07296
									333.15	0					333.817	-0.38703					333.817	-2.09146
									333.15	0					333.9	-0.42239					333.9	-2.19499
									333.15	0					333.983	-0.45492					333.983	-2.26227
									333.15	0					334.067	-0.47876					334.067	-2.26758
									333.15	0					334.15	-0.49553					334.15	-2.36651
									333.15	0					334.233	-0.49084					334.233	-2.38955
									333.15	0					334.317	-0.4764					334.317	-2.34205
									333.15	0					334.4	-0.47781					334.4	-2.31351
									333.15	0					334.483	-0.42824					334.483	-2.1803
									333.15	0					334.567	-0.38138					334.567	-2.12721
									333.15	0					334.65	-0.34589					334.65	-2.15041
									333.15	0					334.733	-0.34011					334.733	-2.13499
									333.15	0					334.817	-0.31196					334.817	-2.16511
									333.15	0					334.9	-0.29716					334.9	-2.20365
									333.15	0					334.983	-0.28882					334.983	-2.21372
									333.15	0					335.067	-0.2894					335.067	-2.20631
									333.15	0					335.15	-0.32724					335.15	-2.30402
									333.15	0					335.233	-0.32766					335.233	-2.38428
									333.15	0					335.317	-0.32093					335.317	-2.44224
									333.15	0					335.4	-0.3285					335.4	-2.546
									333.15	0					335.483	-0.31104					335.483	-2.61986
									333.15	0					335.567	-0.2854					335.567	-2.59293
									333.15	0					335.65	-0.28305					335.65	-2.61966
									333.15	0					335.733	-0.30281					335.733	-2.65458
									333.15	0					335.817	-0.33567					335.817	-2.60207
									333.15	0					335.9	-0.36604					335.9	-2.64093
									333.15	0					335.983	-0.40003					335.983	-2.6542
									333.15	0					336.067	-0.42993					336.067	-2.62925
									333.15	0					336.15	-0.48844					336.15	-2.68527
									333.15	0					336.233	-0.51476					336.233	-2.6947
									333.15	0					336.317	-0.51842					336.317	-2.64504
									333.15	0					336.4	-0.52728					336.4	-2.65846
									333.15	0					336.483	-0.5058					336.483	-2.63423
									333.15	0					336.567	-0.50668					336.567	-2.61996
									333.15	0					336.65	-0.51759					336.65	-2.67251
									333.15	0					336.733	-0.52384					336.733	-2.70117
									333.15	0					336.817	-0.55768					336.817	-2.76687
									333.15	0					336.9	-0.58598					336.9	-2.838
									333.15	0					336.983	-0.59698					336.983	-2.8556
									333.15	0					337.067	-0.613					337.067	-2.84061
									333.15	0					337.15	-0.65109					337.15	-2.82272
									333.15	0					337.233	-0.66027					337.233	-2.77542
									333.15	0					337.317	-0.65174					337.317	-2.68964
									333.15	0					337.4	-0.66329					337.4	-2.69542
									333.15	0					337.483	-0.69838					337.483	-2.62842
									333.15	0					337.567	-0.72473					337.567	-2.58667
									333.15	0					337.65	-0.75796					337.65	-2.64939
									333.15	0					337.733	-0.781					337.733	-2.70257
									333.15	0					337.817	-0.75697					337.817	-2.79912
									333.15	0					337.9	-0.74827					337.9	-2.89276
									333.15	0					337.983	-0.73774					337.983	-2.92383
									333.15	0					338.067	-0.71784					338.067	-2.90279
									333.15	0					338.15	-0.66232					338.15	-2.97557
									333.15	0					338.233	-0.6507					338.233	-2.98404
									333.15	0					338.317	-0.63868					338.317	-2.94708
									333.15	0					338.4	-0.65409					338.4	-2.98096
									333.15	0					338.483	-0.68917					338.483	-2.86683
									333.15	0					338.567	-0.69761					338.567	-2.80371
									333.15	0					338.65	-0.7327					338.65	-2.82098
									333.15	0					338.733	-0.76231					338.733	-2.74916
									333.15	0					338.817	-0.75113					338.817	-2.65038
									333.15	0					338.9	-0.78504					338.9	-2.68118
									333.15	0					338.983	-0.82669					338.983	-2.66417
									333.15	0					339.067	-0.85224					339.067	-2.60108
									333.15	0					339.15	-0.86767					339.15	-2.75581
									333.15	0					339.233	-0.85969					339.233	-2.81331
									333.15	0					339.317	-0.85564					339.317	-2.77317
									333.15	0					339.4	-0.86199					339.4	-2.77659
									333.15	0					339.483	-0.87044					339.483	-2.82208
									333.15	0					339.567	-0.89258					339.567	-2.86733
									333.15	0					339.65	-0.9479					339.65	-2.97766
									333.15	0					339.733	-0.99685					339.733	-3.02267
									333.15	0					339.817	-1.04416					339.817	-3.02468
									333.15	0					339.9	-1.0973					339.9	-3.05998
									333.15	0					339.983	-1.16266					339.983	-3.03047
									333.15	0					340.067	-1.22279					340.067	-2.96493
									333.15	0					340.15	-1.23575					340.15	-2.9173
									333.15	0					340.233	-1.2409					340.233	-2.89645
									333.15	0					340.317	-1.2334					340.317	-2.85768
									333.15	0					340.4	-1.25817					340.4	-2.91067
									333.15	0					340.483	-1.2896					340.483	-3.01146
									333.15	0					340.567	-1.31973					340.567	-3.06918
									333.15	0					340.65	-1.38604					340.65	-3.13531
									333.15	0					340.733	-1.45395					340.733	-3.13513
									333.15	0					340.817	-1.56865					340.817	-3.11727
									333.15	0					340.9	-1.66752					340.9	-3.13494
									333.15	0					340.983	-1.73945					340.983	-3.08619
									333.15	0					341.067	-1.80929					341.067	-3.00337
									333.15	0					341.15	-1.95411					341.15	-2.88841
									333.15	0					341.233	-2.05888					341.233	-2.77043
									333.15	0					341.317	-2.0939					341.317	-2.67474
									333.15	0					341.4	-2.1316					341.4	-2.65198
									333.15	0					341.483	-2.19733					341.483	-2.63353
									333.15	0					341.567	-2.10452					341.567	-2.56986
									333.15	0					341.65	-1.85555					341.65	-2.55353
									333.15	0					341.733	-1.64617					341.733	-2.5519
									333.15	0					341.817	-1.37605					341.817	-2.61557
									333.15	0					341.9	-1.21317					341.9	-2.67287
									333.15	0					341.983	-1.0483					341.983	-2.67605
									333.15	0					342.067	-0.87219					342.067	-2.66367
									333.15	0					342.15	-0.8313					342.15	-2.64317
									333.15	0					342.233	-0.75254					342.233	-2.66558
									333.15	0					342.317	-0.68127					342.317	-2.62529
									333.15	0					342.4	-0.63553					342.4	-2.64808
									333.15	0					342.483	-0.63193					342.483	-2.57867
									333.15	0					342.567	-0.63564					342.567	-2.49049
									333.15	0					342.65	-0.67108					342.65	-2.49435
									333.15	0					342.733	-0.7058					342.733	-2.4456
									333.15	0					342.817	-0.74901					342.817	-2.33335
									333.15	0					342.9	-0.75772					342.9	-2.35263
									333.15	0					342.983	-0.75157					342.983	-2.28033
									333.15	0					343.067	-0.75133					343.067	-2.10068
									333.15	0					343.15	-0.70607					343.15	-2.03735
									333.15	0					343.233	-0.68715					343.233	-2.12947
									333.15	0					343.317	-0.66821					343.317	-1.21577
									333.15	0					343.4	-0.67522					343.4	-1.84418
									333.15	0					343.483	-0.70008					343.483	-2.13487
									333.15	0					343.567	-0.69973					343.567	-1.38642
									333.15	0					343.65	-0.72245					343.65	-2.24382
									333.15	0					343.733	-0.74403					343.733	-3.38404
									333.15	0					343.817	-0.77416					343.817	-1.20933
									333.15	0					343.9	-0.80033					343.9	-0.73526
									333.15	0					343.983	-0.8168					343.983	-1.52354
									333.15	0					344.067	-0.8284					344.067	-3.74383
									333.15	0					344.15	-0.83844					344.15	-2.88635
									333.15	0					344.233	-0.83776					344.233	-1.32173
									333.15	0					344.317	-0.83073					344.317	-0.84376
									333.15	0					344.4	-0.83167					344.4	-0.64413
									333.15	0					344.483	-0.84668					344.483	-0.88001
									333.15	0					344.567	-0.86694					344.567	-0.97593
									333.15	0					344.65	-0.89423					344.65	-1.05818
									333.15	0					344.733	-0.89683					344.733	-1.15464
									333.15	0					344.817	-0.9082					344.817	-1.33423
									333.15	0					344.9	-0.94802					344.9	-1.49916
									333.15	0					344.983	-0.99186					344.983	-1.63888
									333.15	0					345.067	-1.02806					345.067	-1.7614
									333.15	0					345.15	-1.02226					345.15	-1.98341
									333.15	0					345.233	-1.01939					345.233	-2.15727
									333.15	0					345.317	-1.00082					345.317	-2.27219
									333.15	0					345.4	-0.98921					345.4	-2.434
									333.15	0					345.483	-0.94147					345.483	-2.58959
									333.15	0					345.567	-0.92022					345.567	-2.70839
									333.15	0					345.65	-0.95471					345.65	-2.89951
									333.15	0					345.733	-0.99636					345.733	-3.05846
									333.15	0					345.817	-1.00078					345.817	-3.18118
									333.15	0					345.9	-1.00559					345.9	-3.36404
									333.15	0					345.983	-0.99215					345.983	-3.50905
									333.15	0					346.067	-0.97246					346.067	-3.62261
									333.15	0					346.15	-0.95103					346.15	-3.80213
									333.15	0					346.233	-0.96531					346.233	-3.93898
									333.15	0					346.317	-0.98127					346.317	-4.02224
									333.15	0					346.4	-1.02015					346.4	-4.19263
									333.15	0					346.483	-1.07311					346.483	-4.31312
									333.15	0					346.567	-1.07697					346.567	-4.39002
									333.15	0					346.65	-1.09292					346.65	-4.56101
									333.15	0					346.733	-1.10611					346.733	-4.669
									333.15	0					346.817	-1.07353					346.817	-4.6918
									333.15	0					346.9	-1.07484					346.9	-4.84141
									333.15	0					346.983	-1.05811					346.983	-4.82152
									333.15	0					347.067	-1.02934					347.067	-4.52754
									333.15	0					347.15	-1.01772					347.15	-3.97372
									333.15	0					347.233	-0.99661					347.233	-3.31969
									333.15	0					347.317	-0.96208					347.317	-3.35142
									333.15	0					347.4	-0.95257					347.4	-5.35606
									333.15	0					347.483	-0.91504					347.483	-5.55107
									333.15	0					347.567	-0.90348					347.567	-5.4845
									333.15	0					347.65	-0.94616					347.65	-4.76577
									333.15	0					347.733	-0.98124					347.733	-2.72039
									333.15	0					347.817	-1.00242					347.817	-3.57111
									333.15	0					347.9	-1.0255					347.9	-3.71154
									333.15	0					347.983	-1.03395					347.983	-3.5753
									333.15	0					348.067	-1.02566					348.067	-5.56262
									333.15	0					348.15	-0.97458					348.15	-4.32512
			273.15	--
			273.15	--					273.15												273.15
			273.15	--					273.15	--											273.15	--
			273.15	--					273.15	--					273.15						273.15	--
			273.15	--					273.15	--					273.15	--					273.15	--
			273.15	--					273.15	--					273.15	--					273.15	--
			273.15	--					273.15	--					273.15	--					273.15	--
			273.15	--					273.15	--					273.15	--					273.15	--
			273.15	--					273.15	--					273.15	--					273.15	--
			273.15	--					273.15	--					273.15	--					273.15	--
			273.15	--					273.15	--					273.15	--					273.15	--
			273.15	--					273.15	--					273.15	--					273.15	--
			273.15	--					273.15	--					273.15	--					273.15	--
			273.15	--					273.15	--					273.15	--					273.15	--
			273.15	--					273.15	--					273.15	--					273.15	--
			273.15	--					273.15	--					273.15	--					273.15	--
			273.15	--					273.15	--					273.15	--					273.15	--
			273.15	--					273.15	--					273.15	--					273.15	--
			273.15	--					273.15	--					273.15	--					273.15	--
			273.15	--					273.15	--					273.15	--					273.15	--
			273.15	--					273.15	--					273.15	--					273.15	--
			273.15	--					273.15	--					273.15	--					273.15	--
			273.15	--					273.15	--					273.15	--					273.15	--
			273.15	--					273.15	--					273.15	--					273.15	--
			273.15	--					273.15	--					273.15	--					273.15	--
			273.15	--					273.15	--					273.15	--					273.15	--
			273.15	--					273.15	--					273.15	--					273.15	--
			273.15	--					273.15	--					273.15	--					273.15	--
			273.15	--					273.15	--					273.15	--					273.15	--
			273.15	--					273.15	--					273.15	--					273.15	--
			273.15	--					273.15	--					273.15	--					273.15	--
			273.15	--					273.15	--					273.15	--					273.15	--
			273.15	--					273.15	--					273.15	--					273.15	--
			273.15	--					273.15	--					273.15	--					273.15	--
			273.15	--					273.15	--					273.15	--					273.15	--
			273.15	--					273.15	--					273.15	--					273.15	--
			273.15	--					273.15	--					273.15	--					273.15	--
			273.15	--					273.15	--					273.15	--					273.15	--
			273.15	--					273.15	--					273.15	--					273.15	--
			273.15	--					273.15	--					273.15	--					273.15	--
			273.15	--					273.15	--					273.15	--					273.15	--
			273.15	--					273.15	--					273.15	--					273.15	--
			273.15	--					273.15	--					273.15	--					273.15	--
			273.15	--					273.15	--					273.15	--					273.15	--
			273.15	--					273.15	--					273.15	--					273.15	--
			273.15	--					273.15	--					273.15	--					273.15	--
			273.15	--					273.15	--					273.15	--					273.15	--
			273.15	--					273.15	--					273.15	--					273.15	--
			273.15	--					273.15	--					273.15	--					273.15	--
			273.15	--					273.15	--					273.15	--					273.15	--
			273.15	--					273.15	--					273.15	--					273.15	--
			273.15	--					273.15	--					273.15	--					273.15	--
			273.15	--					273.15	--					273.15	--					273.15	--
			273.15	--					273.15	--					273.15	--					273.15	--
			273.15	--					273.15	--					273.15	--					273.15	--
			273.15	--					273.15	--					273.15	--					273.15	--
			273.15	--					273.15	--					273.15	--					273.15	--
			273.15	--					273.15	--					273.15	--					273.15	--
			273.15	--					273.15	--					273.15	--					273.15	--
			273.15	--					273.15	--					273.15	--					273.15	--
			273.15	--					273.15	--					273.15	--					273.15	--
			273.15	--					273.15	--					273.15	--					273.15	--
			273.15	--					273.15	--					273.15	--					273.15	--
			273.15	--					273.15	--					273.15	--					273.15	--
			273.15	--					273.15	--					273.15	--					273.15	--
			273.15	--					273.15	--					273.15	--					273.15	--
			273.15	--					273.15	--					273.15	--					273.15	--
			273.15	--					273.15	--					273.15	--					273.15	--
			273.15	--					273.15	--					273.15	--					273.15	--
			273.15	--					273.15	--					273.15	--					273.15	--
			273.15	--					273.15	--					273.15	--					273.15	--
			273.15	--					273.15	--					273.15	--					273.15	--
			273.15	--					273.15	--					273.15	--					273.15	--
			273.15	--					273.15	--					273.15	--					273.15	--
			273.15	--					273.15	--					273.15	--					273.15	--
			273.15	--					273.15	--					273.15	--					273.15	--
			273.15	--					273.15	--					273.15	--					273.15	--
			273.15	--					273.15	--					273.15	--					273.15	--
			273.15	--					273.15	--					273.15	--					273.15	--
			273.15	--					273.15	--					273.15	--					273.15	--
			273.15	--					273.15	--					273.15	--					273.15	--
			273.15	--					273.15	--					273.15	--					273.15	--
			273.15	--					273.15	--					273.15	--					273.15	--
			273.15	--					273.15	--					273.15	--					273.15	--
			273.15	--					273.15	--					273.15	--					273.15	--
			273.15	--					273.15	--					273.15	--					273.15	--
			273.15	--					273.15	--					273.15	--					273.15	--
			273.15	--					273.15	--					273.15	--					273.15	--
			273.15	--					273.15	--					273.15	--					273.15	--
			273.15	--					273.15	--					273.15	--					273.15	--
			273.15	--					273.15	--					273.15	--					273.15	--
			273.15	--					273.15	--					273.15	--					273.15	--
			273.15	--					273.15	--					273.15	--					273.15	--
			273.15	--					273.15	--					273.15	--					273.15	--
			273.15	--					273.15	--					273.15	--					273.15	--
			273.15	--					273.15	--					273.15	--					273.15	--
			273.15	--					273.15	--					273.15	--					273.15	--
			273.15	--					273.15	--					273.15	--					273.15	--
			273.15	--					273.15	--					273.15	--					273.15	--
			273.15	--					273.15	--					273.15	--					273.15	--
			273.15	--					273.15	--					273.15	--					273.15	--
			273.15	--					273.15	--					273.15	--					273.15	--
			273.15	--					273.15	--					273.15	--					273.15	--
			273.15	--					273.15	--					273.15	--					273.15	--
			273.15	--					273.15	--					273.15	--					273.15	--
			273.15	--					273.15	--					273.15	--					273.15	--
			273.15	--					273.15	--					273.15	--					273.15	--
			273.15	--					273.15	--					273.15	--					273.15	--
			273.15	--					273.15	--					273.15	--					273.15	--
			273.15	--					273.15	--					273.15	--					273.15	--
			273.15	--					273.15	--					273.15	--					273.15	--
			273.15	--					273.15	--					273.15	--					273.15	--
			273.15	--					273.15	--					273.15	--					273.15	--
			273.15	--					273.15	--					273.15	--					273.15	--
			273.15	--					273.15	--					273.15	--					273.15	--
			273.15	--					273.15	--					273.15	--					273.15	--
			273.15	--					273.15	--					273.15	--					273.15	--
			273.15	--					273.15	--					273.15	--					273.15	--
			273.15	--					273.15	--					273.15	--					273.15	--
			273.15	--					273.15	--					273.15	--					273.15	--
			273.15	--					273.15	--					273.15	--					273.15	--
			273.15	--					273.15	--					273.15	--					273.15	--
			273.15	--					273.15	--					273.15	--					273.15	--
			273.15	--					273.15	--					273.15	--					273.15	--
			273.15	--					273.15	--					273.15	--					273.15	--
			273.15	--					273.15	--					273.15	--					273.15	--
			273.15	--					273.15	--					273.15	--					273.15	--
			273.15	--					273.15	--					273.15	--					273.15	--
			273.15	--					273.15	--					273.15	--					273.15	--
			273.15	--					273.15	--					273.15	--					273.15	--
			273.15	--					273.15	--					273.15	--					273.15	--
			273.15	--					273.15	--					273.15	--					273.15	--
			273.15	--					273.15	--					273.15	--					273.15	--
			273.15	--					273.15	--					273.15	--					273.15	--
			273.15	--					273.15	--					273.15	--					273.15	--
			273.15	--					273.15	--					273.15	--					273.15	--
			273.15	--					273.15	--					273.15	--					273.15	--
			273.15	--					273.15	--					273.15	--					273.15	--
			273.15	--					273.15	--					273.15	--					273.15	--
			273.15	--					273.15	--					273.15	--					273.15	--
			273.15	--					273.15	--					273.15	--					273.15	--
			273.15	--					273.15	--					273.15	--					273.15	--
			273.15	--					273.15	--					273.15	--					273.15	--
			273.15	--					273.15	--					273.15	--					273.15	--
			273.15	--					273.15	--					273.15	--					273.15	--
			273.15	--					273.15	--					273.15	--					273.15	--
			273.15	--					273.15	--					273.15	--					273.15	--
			273.15	--					273.15	--					273.15	--					273.15	--
			273.15	--					273.15	--					273.15	--					273.15	--
			273.15	--					273.15	--					273.15	--					273.15	--
			273.15	--					273.15	--					273.15	--					273.15	--
			273.15	--					273.15	--					273.15	--					273.15	--
			273.15	--					273.15	--					273.15	--					273.15	--
			273.15	--					273.15	--					273.15	--					273.15	--
			273.15	--					273.15	--					273.15	--					273.15	--
			273.15	--					273.15	--					273.15	--					273.15	--
			273.15	--					273.15	--					273.15	--					273.15	--
			273.15	--					273.15	--					273.15	--					273.15	--
			273.15	--					273.15	--					273.15	--					273.15	--
			273.15	--					273.15	--					273.15	--					273.15	--
			273.15	--					273.15	--					273.15	--					273.15	--
			273.15	--					273.15	--					273.15	--					273.15	--
			273.15	--					273.15	--					273.15	--					273.15	--
			273.15	--					273.15	--					273.15	--					273.15	--
			273.15	--					273.15	--					273.15	--					273.15	--
			273.15	--					273.15	--					273.15	--					273.15	--
			273.15	--					273.15	--					273.15	--					273.15	--
			273.15	--					273.15	--					273.15	--					273.15	--
			273.15	--					273.15	--					273.15	--					273.15	--
			273.15	--					273.15	--					273.15	--					273.15	--
			273.15	--					273.15	--					273.15	--					273.15	--
			273.15	--					273.15	--					273.15	--					273.15	--
			273.15	--					273.15	--					273.15	--					273.15	--
			273.15	--					273.15	--					273.15	--					273.15	--
			273.15	--					273.15	--					273.15	--					273.15	--
			273.15	--					273.15	--					273.15	--					273.15	--
			273.15	--					273.15	--					273.15	--					273.15	--
			273.15	--					273.15	--					273.15	--					273.15	--
			273.15	--					273.15	--					273.15	--					273.15	--
			273.15	--					273.15	--					273.15	--					273.15	--
			273.15	--					273.15	--					273.15	--					273.15	--
			273.15	--					273.15	--					273.15	--					273.15	--
			273.15	--					273.15	--					273.15	--					273.15	--
			273.15	--					273.15	--					273.15	--					273.15	--
			273.15	--					273.15	--					273.15	--					273.15	--
			273.15	--					273.15	--					273.15	--					273.15	--
			273.15	--					273.15	--					273.15	--					273.15	--
			273.15	--					273.15	--					273.15	--					273.15	--
			273.15	--					273.15	--					273.15	--					273.15	--
			273.15	--					273.15	--					273.15	--					273.15	--
			273.15	--					273.15	--					273.15	--					273.15	--
			273.15	--					273.15	--					273.15	--					273.15	--
			273.15	--					273.15	--					273.15	--					273.15	--
			273.15	--					273.15	--					273.15	--					273.15	--
			273.15	--					273.15	--					273.15	--					273.15	--
			273.15	--					273.15	--					273.15	--					273.15	--
			273.15	--					273.15	--					273.15	--					273.15	--
			273.15	--					273.15	--					273.15	--					273.15	--
			273.15	--					273.15	--					273.15	--					273.15	--
			273.15	--					273.15	--					273.15	--					273.15	--
			273.15	--					273.15	--					273.15	--					273.15	--
			273.15	--					273.15	--					273.15	--					273.15	--
			273.15	--					273.15	--					273.15	--					273.15	--
			273.15	--					273.15	--					273.15	--					273.15	--
			273.15	--					273.15	--					273.15	--					273.15	--
			273.15	--					273.15	--					273.15	--					273.15	--
			273.15	--					273.15	--					273.15	--					273.15	--
			273.15	--					273.15	--					273.15	--					273.15	--
			273.15	--					273.15	--					273.15	--					273.15	--
			273.15	--					273.15	--					273.15	--					273.15	--
			273.15	--					273.15	--					273.15	--					273.15	--
			273.15	--					273.15	--					273.15	--					273.15	--
			273.15	--					273.15	--					273.15	--					273.15	--
			273.15	--					273.15	--					273.15	--					273.15	--
			273.15	--					273.15	--					273.15	--					273.15	--
			273.15	--					273.15	--					273.15	--					273.15	--
			273.15	--					273.15	--					273.15	--					273.15	--
			273.15	--					273.15	--					273.15	--					273.15	--
			273.15	--					273.15	--					273.15	--					273.15	--
			273.15	--					273.15	--					273.15	--					273.15	--
			273.15	--					273.15	--					273.15	--					273.15	--
			273.15	--					273.15	--					273.15	--					273.15	--
			273.15	--					273.15	--					273.15	--					273.15	--
			273.15	--					273.15	--					273.15	--					273.15	--
			273.15	--					273.15	--					273.15	--					273.15	--
			273.15	--					273.15	--					273.15	--					273.15	--
			273.15	--					273.15	--					273.15	--					273.15	--
			273.15	--					273.15	--					273.15	--					273.15	--
			273.15	--					273.15	--					273.15	--					273.15	--
			273.15	--					273.15	--					273.15	--					273.15	--
			273.15	--					273.15	--					273.15	--					273.15	--
			273.15	--					273.15	--					273.15	--					273.15	--
			273.15	--					273.15	--					273.15	--					273.15	--
			273.15	--					273.15	--					273.15	--					273.15	--
			273.15	--					273.15	--					273.15	--					273.15	--
			273.15	--					273.15	--					273.15	--					273.15	--
			273.15	--					273.15	--					273.15	--					273.15	--
			273.15	--					273.15	--					273.15	--					273.15	--
			273.15	--					273.15	--					273.15	--					273.15	--
			273.15	--					273.15	--					273.15	--					273.15	--
			273.15	--					273.15	--					273.15	--					273.15	--
			273.15	--					273.15	--					273.15	--					273.15	--
			273.15	--					273.15	--					273.15	--					273.15	--
			273.15	--					273.15	--					273.15	--					273.15	--
			273.15	--					273.15	--					273.15	--					273.15	--
			273.15	--					273.15	--					273.15	--					273.15	--
			273.15	--					273.15	--					273.15	--					273.15	--
			273.15	--					273.15	--					273.15	--					273.15	--
			273.15	--					273.15	--					273.15	--					273.15	--
			273.15	--					273.15	--					273.15	--					273.15	--
			273.15	--					273.15	--					273.15	--					273.15	--
			273.15	--					273.15	--					273.15	--					273.15	--
			273.15	--					273.15	--					273.15	--					273.15	--
			273.15	--					273.15	--					273.15	--					273.15	--
			273.15	--					273.15	--					273.15	--					273.15	--
			273.15	--					273.15	--					273.15	--					273.15	--
			273.15	--					273.15	--					273.15	--					273.15	--
			273.15	--					273.15	--					273.15	--					273.15	--
			273.15	--					273.15	--					273.15	--					273.15	--
			273.15	--					273.15	--					273.15	--					273.15	--
			273.15	--					273.15	--					273.15	--					273.15	--
			273.15	--					273.15	--					273.15	--					273.15	--
			273.15	--					273.15	--					273.15	--					273.15	--
			273.15	--					273.15	--					273.15	--					273.15	--
			273.15	--					273.15	--					273.15	--					273.15	--
			273.15	--					273.15	--					273.15	--					273.15	--
			273.15	--					273.15	--					273.15	--					273.15	--
			273.15	--					273.15	--					273.15	--					273.15	--
			273.15	--					273.15	--					273.15	--					273.15	--
			273.15	--					273.15	--					273.15	--					273.15	--
			273.15	--					273.15	--					273.15	--					273.15	--
			273.15	--					273.15	--					273.15	--					273.15	--
			273.15	--					273.15	--					273.15	--					273.15	--
			273.15	--					273.15	--					273.15	--					273.15	--
			273.15	--					273.15	--					273.15	--					273.15	--
			273.15	--					273.15	--					273.15	--					273.15	--
			273.15	--					273.15	--					273.15	--					273.15	--
			273.15	--					273.15	--					273.15	--					273.15	--
			273.15	--					273.15	--					273.15	--					273.15	--
			273.15	--					273.15	--					273.15	--					273.15	--
			273.15	--					273.15	--					273.15	--					273.15	--
			273.15	--					273.15	--					273.15	--					273.15	--
			273.15	--					273.15	--					273.15	--					273.15	--
			273.15	--					273.15	--					273.15	--					273.15	--
			273.15	--					273.15	--					273.15	--					273.15	--
			273.15	--					273.15	--					273.15	--					273.15	--
			273.15	--					273.15	--					273.15	--					273.15	--
			273.15	--					273.15	--					273.15	--					273.15	--
			273.15	--					273.15	--					273.15	--					273.15	--
			273.15	--					273.15	--					273.15	--					273.15	--
			273.15	--					273.15	--					273.15	--					273.15	--
			273.15	--					273.15	--					273.15	--					273.15	--
			273.15	--					273.15	--					273.15	--					273.15	--
			273.15	--					273.15	--					273.15	--					273.15	--
			273.15	--					273.15	--					273.15	--					273.15	--
			273.15	--					273.15	--					273.15	--					273.15	--
			273.15	--					273.15	--					273.15	--					273.15	--
			273.15	--					273.15	--					273.15	--					273.15	--
			273.15	--					273.15	--					273.15	--					273.15	--
									273.15	--					273.15	--					273.15	--
										--					273.15	--						--
															273.15	--
																--

## Sheet: Figure 2b
			Tch	Tcc
		0	296.65	293.9
		1	281.65	275.9
		2	296.983	294.15
		4.6	317.4	316.65

## Sheet: Figure 2c
		Subtracted_Data X2	0	Subtracted_Data X1	0		Subtracted_Data X1	150V	Subtracted_Data X2	150V		Subtracted_Data X1	200V	Subtracted_Data X2	200V		Subtracted_Data X1	250V	Subtracted_Data X2	250		Subtracted_Data X1	75	Subtracted_Data X2	75			Subtracted_Data X1	350	Subtracted_Data X2	350
			Subtracted from "Value"		Subtracted from "Value"			Subtracted from "Value"		Subtracted from "Value"			Subtracted from "Value"		Subtracted from "Value"			Subtracted from B		Subtracted from B			Subtracted from B		Subtracted from B				Subtracted from "Value"		Subtracted from "Value"
		-30	0.0186068	80	-0.0320093		-30	0.0156234	80	-0.0319624		-30	0.0183397	80	-0.0319587		-30	0.0196197	80	-0.0304655		-30	0.0182178	80	-0.0309713			-30	0.0200504	80	-0.0291966
		-30	0.0184983	80	-0.0276598		-30	0.0156276	80	-0.0277078		-30	0.0181868	80	-0.0276482		-30	0.0194951	80	-0.0262462		-30	0.0181255	80	-0.0267163			-30	0.019951	80	-0.0249879
		-30	0.0183854	80	-0.0241082		-30	0.0156312	80	-0.0242837		-30	0.0180531	80	-0.0241575		-30	0.0193956	80	-0.0228469		-30	0.0180342	80	-0.0233139			-30	0.0198529	80	-0.0215834
		-30	0.01827	80	-0.0234274		-30	0.0156309	80	-0.0237072		-30	0.0179178	80	-0.0234959		-30	0.01931	80	-0.0222602		-30	0.0179544	80	-0.0227256			-30	0.0197746	80	-0.0209332
		-30	0.0182126	80	-0.0232085		-30	0.0156272	80	-0.02352		-30	0.0178453	80	-0.0232722		-30	0.0192033	80	-0.0220715		-30	0.0178668	80	-0.022571			-30	0.0196908	80	-0.0207013
		-30	0.0181404	80	-0.0231701		-30	0.0156215	80	-0.0234239		-30	0.0177634	80	-0.0232197		-30	0.0191014	80	-0.0219905		-30	0.0177803	80	-0.0225142			-30	0.0196017	80	-0.0206761
		-30	0.0180649	80	-0.0231391		-30	0.0156206	80	-0.0233371		-30	0.0176705	80	-0.0231768		-30	0.0190034	80	-0.0219411		-30	0.0176959	80	-0.0224698			-30	0.0195102	80	-0.0206926
		-30	0.0179878	80	-0.0230435		-30	0.0156222	80	-0.0232819		-30	0.0175773	80	-0.0230542		-30	0.0189089	80	-0.0218383		-30	0.0176148	80	-0.0223676			-30	0.0194212	80	-0.0205616
		-30	0.0179237	80	-0.0229618		-30	0.0156233	80	-0.0232077		-30	0.0175064	80	-0.0229546		-30	0.0188213	80	-0.0217493		-30	0.0175396	80	-0.0222861			-30	0.0193372	80	-0.0204847
		-30	0.0178552	80	-0.0228896		-30	0.0156257	80	-0.0231296		-30	0.0174332	80	-0.0228716		-30	0.0187385	80	-0.0216806		-30	0.0174641	80	-0.0222139			-30	0.0192524	80	-0.0204359
		-30	0.017789	80	-0.0228477		-30	0.0156295	80	-0.0230677		-30	0.0173618	80	-0.0228374		-30	0.0186725	80	-0.0216571		-30	0.0173901	80	-0.0221503			-30	0.0191703	80	-0.0204162
		-30	0.0177231	80	-0.0228333		-30	0.015629	80	-0.0230596		-30	0.0172908	80	-0.0228195		-30	0.0186042	80	-0.021667		-30	0.0173186	80	-0.0221196			-30	0.0190867	80	-0.0204466
		-30	0.0176569	80	-0.0228042		-30	0.0156277	80	-0.0230267		-30	0.0172302	80	-0.0227805		-30	0.0185551	80	-0.0216484		-30	0.017258	80	-0.0220891			-30	0.0190336	80	-0.0204431
		-30	0.0175962	80	-0.0227758		-30	0.0156273	80	-0.0229922		-30	0.0171684	80	-0.0227424		-30	0.0184951	80	-0.0216259		-30	0.0171915	80	-0.0220806			-30	0.0189818	80	-0.0204371
		-30	0.017538	80	-0.0227493		-30	0.0156195	80	-0.0229605		-30	0.0171075	80	-0.0227109		-30	0.0184357	80	-0.0216018		-30	0.0171266	80	-0.0220646			-30	0.0189238	80	-0.020433
		-30	0.0174817	80	-0.0227319		-30	0.0156155	80	-0.0229279		-30	0.017048	80	-0.0226773		-30	0.0183752	80	-0.0215685		-30	0.0170669	80	-0.0220587			-30	0.0188684	80	-0.0204227
		-30	0.0174385	80	-0.0227064		-30	0.0156079	80	-0.0228943		-30	0.0169957	80	-0.0226454		-30	0.0183122	80	-0.0215407		-30	0.0170135	80	-0.0220485			-30	0.0188231	80	-0.0204142
		-30	0.0173899	80	-0.0226782		-30	0.0155986	80	-0.0228608		-30	0.0169436	80	-0.022617		-30	0.0182493	80	-0.021518		-30	0.0169606	80	-0.0220368			-30	0.0187715	80	-0.0204027
		-30	0.0173396	80	-0.0226506		-30	0.0155931	80	-0.0228269		-30	0.0168942	80	-0.0225902		-30	0.0181915	80	-0.0214985		-30	0.0169078	80	-0.0220235			-30	0.0187208	80	-0.0203925
		-30	0.0172907	80	-0.022622		-30	0.0155915	80	-0.0227854		-30	0.0168486	80	-0.0225701		-30	0.0181423	80	-0.0214797		-30	0.0168563	80	-0.022007			-30	0.018671	80	-0.0203929
		-30	0.0172428	80	-0.0225957		-30	0.0155881	80	-0.0227465		-30	0.0168065	80	-0.0225447		-30	0.0180965	80	-0.0214626		-30	0.0168095	80	-0.0219938			-30	0.0186192	80	-0.0203888
		-30	0.017197	80	-0.022572		-30	0.0155805	80	-0.022713		-30	0.016756	80	-0.022519		-30	0.0180493	80	-0.0214454		-30	0.0167598	80	-0.0219778			-30	0.0185685	80	-0.0203823
		-30	0.0171523	80	-0.0225505		-30	0.0155867	80	-0.0226812		-30	0.0167072	80	-0.0224935		-30	0.0180011	80	-0.0214274		-30	0.016714	80	-0.0219596			-30	0.0185196	80	-0.0203769
		-30	0.0171089	80	-0.0225322		-30	0.015588	80	-0.0226513		-30	0.0166602	80	-0.0224714		-30	0.0179531	80	-0.0214133		-30	0.0166679	80	-0.0219438			-30	0.0184738	80	-0.0203724
		-30	0.0170741	80	-0.0225105		-30	0.0155887	80	-0.0226236		-30	0.0166144	80	-0.0224486		-30	0.0179222	80	-0.021392		-30	0.0166177	80	-0.0219281			-30	0.0184404	80	-0.0203709
		-30	0.0170364	80	-0.0224868		-30	0.0155897	80	-0.0225952		-30	0.0165768	80	-0.0224232		-30	0.0178882	80	-0.0213692		-30	0.0165746	80	-0.0219121			-30	0.0184052	80	-0.02037
		-30	0.0170002	80	-0.0224603		-30	0.0155912	80	-0.0225672		-30	0.0165428	80	-0.0223946		-30	0.0178547	80	-0.0213467		-30	0.0165363	80	-0.0218959			-30	0.0183707	80	-0.020367
		-30	0.0169696	80	-0.0224337		-30	0.0155912	80	-0.0225492		-30	0.0165116	80	-0.022365		-30	0.0178227	80	-0.021317		-30	0.0165009	80	-0.0218716			-30	0.0183378	80	-0.020359
		-30	0.0169503	80	-0.0224096		-30	0.0155931	80	-0.0225284		-30	0.0164891	80	-0.0223308		-30	0.0178062	80	-0.0212917		-30	0.0164737	80	-0.0218446			-30	0.0183131	80	-0.0203539
		-30	0.0169295	80	-0.0223868		-30	0.0155964	80	-0.0225101		-30	0.0164585	80	-0.0222995		-30	0.0177827	80	-0.0212649		-30	0.0164465	80	-0.0218191			-30	0.0182851	80	-0.0203517
		-30	0.0169042	80	-0.0223638		-30	0.0155921	80	-0.0224928		-30	0.0164271	80	-0.0222741		-30	0.0177567	80	-0.0212367		-30	0.0164206	80	-0.0217937			-30	0.0182585	80	-0.0203475
		-30	0.016878	80	-0.022342		-30	0.0155851	80	-0.0224775		-30	0.0163973	80	-0.0222482		-30	0.0177297	80	-0.0212099		-30	0.0163976	80	-0.0217587			-30	0.0182323	80	-0.0203386
		-30	0.0168623	80	-0.0223184		-30	0.0155779	80	-0.0224599		-30	0.0163722	80	-0.0222269		-30	0.0177055	80	-0.0211796		-30	0.0163784	80	-0.0217313			-30	0.0181996	80	-0.0203286
		-30	0.0168392	80	-0.022295		-30	0.0155737	80	-0.0224365		-30	0.0163475	80	-0.0222083		-30	0.0176804	80	-0.0211529		-30	0.0163529	80	-0.0217088			-30	0.0181679	80	-0.0203174
		-30	0.0168132	80	-0.0222723		-30	0.0155633	80	-0.0224109		-30	0.0163177	80	-0.0221892		-30	0.0176599	80	-0.0211316		-30	0.016329	80	-0.0216904			-30	0.0181364	80	-0.0203075
		-30	0.0167855	80	-0.0222523		-30	0.0155541	80	-0.0223912		-30	0.0162888	80	-0.022181		-30	0.0176382	80	-0.0211072		-30	0.0163075	80	-0.0216703			-30	0.0181059	80	-0.0202958
		-30	0.0167603	80	-0.0222333		-30	0.0155461	80	-0.0223708		-30	0.0162728	80	-0.0221634		-30	0.0176142	80	-0.021084		-30	0.0162793	80	-0.0216442			-30	0.0180762	80	-0.0202848
		-30	0.0167346	80	-0.0222155		-30	0.0155416	80	-0.0223488		-30	0.0162555	80	-0.022142		-30	0.0175912	80	-0.0210605		-30	0.0162579	80	-0.0216155			-30	0.0180492	80	-0.0202706
		-30	0.0167077	80	-0.0221972		-30	0.0155511	80	-0.0223261		-30	0.0162358	80	-0.0221187		-30	0.0175654	80	-0.0210375		-30	0.0162397	80	-0.0215842			-30	0.0180255	80	-0.0202561
		-30	0.0166799	80	-0.0221809		-30	0.0155574	80	-0.0223071		-30	0.0162161	80	-0.0220823		-30	0.017538	80	-0.0210174		-30	0.0162258	80	-0.0215467			-30	0.0180059	80	-0.0202462
		-30	0.0166544	80	-0.0221611		-30	0.0155585	80	-0.0222865		-30	0.0161961	80	-0.0220505		-30	0.0175153	80	-0.0209955		-30	0.0162139	80	-0.0215208			-30	0.017991	80	-0.0202291
		-30	0.0166313	80	-0.0221414		-30	0.015555	80	-0.0222647		-30	0.0161742	80	-0.0220196		-30	0.0174936	80	-0.0209778		-30	0.0161971	80	-0.0214998			-30	0.0179722	80	-0.0202107
		-30	0.0166068	80	-0.0221214		-30	0.0155604	80	-0.0222417		-30	0.0161485	80	-0.0219871		-30	0.0174728	80	-0.0209625		-30	0.0161792	80	-0.0214797			-30	0.0179538	80	-0.0201928
		-30	0.0165788	80	-0.0220976		-30	0.0155655	80	-0.0222159		-30	0.0161227	80	-0.0219543		-30	0.0174518	80	-0.0209501		-30	0.0161588	80	-0.0214724			-30	0.0179353	80	-0.0201737
		-30	0.016561	80	-0.0220752		-30	0.0155558	80	-0.0221886		-30	0.0160937	80	-0.021927		-30	0.0174279	80	-0.0209339		-30	0.0161388	80	-0.021462			-30	0.0179128	80	-0.0201595
		-30	0.0165368	80	-0.0220533		-30	0.0155212	80	-0.0221638		-30	0.0160695	80	-0.0219064		-30	0.0174061	80	-0.0209147		-30	0.0161245	80	-0.0214485			-30	0.0178932	80	-0.0201409
		-30	0.0165098	80	-0.0220312		-30	0.0155376	80	-0.0221409		-30	0.0160496	80	-0.0218901		-30	0.0173905	80	-0.020894		-30	0.0161174	80	-0.0214326			-30	0.0178758	80	-0.0201174
		-30	0.0164822	80	-0.0220135		-30	0.0155359	80	-0.0221166		-30	0.0160344	80	-0.0218805		-30	0.0173769	80	-0.0208789		-30	0.0161093	80	-0.0214208			-30	0.0178563	80	-0.0201198
		-30	0.0164619	80	-0.0219935		-30	0.0155315	80	-0.0220964		-30	0.0160249	80	-0.0218667		-30	0.017356	80	-0.0208643		-30	0.0161027	80	-0.0214089			-30	0.0178283	80	-0.0201057
		-30	0.0164421	80	-0.0219736		-30	0.0155304	80	-0.0220775		-30	0.0160101	80	-0.0218545		-30	0.0173344	80	-0.0208505		-30	0.0160907	80	-0.0213972			-30	0.0178069	80	-0.0200861
		-30	0.0164207	80	-0.0219546		-30	0.0155342	80	-0.022058		-30	0.0159907	80	-0.021843		-30	0.0173171	80	-0.0208343		-30	0.016092	80	-0.021384			-30	0.0177871	80	-0.020068
		-30	0.0164008	80	-0.0219381		-30	0.015541	80	-0.0220436		-30	0.015971	80	-0.0218312		-30	0.0173056	80	-0.0208178		-30	0.0161159	80	-0.0213681			-30	0.0177654	80	-0.0200328
		-30	0.0163911	80	-0.0219202		-30	0.0155465	80	-0.0220253		-30	0.0159539	80	-0.0218157		-30	0.017288	80	-0.0207974		-30	0.0160492	80	-0.0213573			-30	0.01774	80	-0.0200064
		-30	0.01638	80	-0.021903		-30	0.0155517	80	-0.0220096		-30	0.0159373	80	-0.0217974		-30	0.0172715	80	-0.0207751		-30	0.0160178	80	-0.0213495			-30	0.0177175	80	-0.0199869
		-30	0.0163669	80	-0.0218848		-30	0.015561	80	-0.0219991		-30	0.0159221	80	-0.0217757		-30	0.0172733	80	-0.0207504		-30	0.0159936	80	-0.0213406			-30	0.0176965	80	-0.0199722
		-30	0.0163552	80	-0.0218662		-30	0.0155649	80	-0.021995		-30	0.0159053	80	-0.0217452		-30	0.0173128	80	-0.0207241		-30	0.0159694	80	-0.0213376			-30	0.017677	80	-0.0199623
		-30	0.0163485	80	-0.0218473		-30	0.0155672	80	-0.0219914		-30	0.0158864	80	-0.0217215		-30	0.0224726	80	-0.0207027		-30	0.0159535	80	-0.0213329			-30	0.0176631	80	-0.0199557
		-30	0.016334	80	-0.0218288		-30	0.0155703	80	-0.021989		-30	0.015867	80	-0.021703		-30	0.0238955	80	-0.0206854		-30	0.0159343	80	-0.0213254			-30	0.0176491	80	-0.0199457
		-30	0.0163163	80	-0.0218113		-30	0.0155677	80	-0.021987		-30	0.0158489	80	-0.0216867		-30	0.0221477	80	-0.0206698		-30	0.0159165	80	-0.0213156			-30	0.0176322	80	-0.0199359
		-30	0.0163009	80	-0.021792		-30	0.015566	80	-0.0219965		-30	0.0158324	80	-0.0216787		-30	0.0201353	80	-0.0206555		-30	0.015899	80	-0.0212976			-30	0.0176143	80	-0.0199592
		-30	0.0162773	80	-0.0217736		-30	0.0155623	80	-0.0219969		-30	0.0158121	80	-0.0216747		-30	0.019053	80	-0.020633		-30	0.0158859	80	-0.0212751			-30	0.0175998	80	-0.0199643
		-30	0.0162561	80	-0.0217563		-30	0.0155548	80	-0.0219914		-30	0.0157924	80	-0.0216715		-30	0.0183743	80	-0.0206078		-30	0.0158686	80	-0.0212469			-30	0.0175855	80	-0.0198603
		-30	0.0162387	80	-0.0217391		-30	0.0155595	80	-0.0219827		-30	0.0157777	80	-0.0216667		-30	0.0179758	80	-0.0205825		-30	0.0158492	80	-0.0212181			-30	0.0175727	80	-0.019722
		-30	0.0162225	80	-0.0217207		-30	0.0155641	80	-0.0219647		-30	0.0157665	80	-0.021675		-30	0.0176671	80	-0.0205485		-30	0.015829	80	-0.0211793			-30	0.0175606	80	-0.019774
		-30	0.016201	80	-0.0217006		-30	0.0155685	80	-0.0219503		-30	0.015752	80	-0.0216703		-30	0.0175008	80	-0.0205198		-30	0.0158071	80	-0.0211528			-30	0.0175466	80	-0.0197789
		-30	0.016181	80	-0.0216791		-30	0.0155742	80	-0.0219378		-30	0.0157343	80	-0.0216618		-30	0.0173784	80	-0.0204952		-30	0.0157911	80	-0.0211287			-30	0.0175323	80	-0.0197712
		-30	0.0161631	80	-0.02166		-30	0.0155777	80	-0.0219262		-30	0.015716	80	-0.0216503		-30	0.0173197	80	-0.020476		-30	0.0157779	80	-0.0211039			-30	0.01752	80	-0.0197588
		-30	0.0161458	80	-0.0216401		-30	0.015579	80	-0.0219097		-30	0.0157002	80	-0.0216251		-30	0.0172847	80	-0.0204627		-30	0.0157651	80	-0.0211003			-30	0.0175153	80	-0.0197518
		-30	0.0161371	80	-0.0216225		-30	0.0155815	80	-0.0218995		-30	0.0156905	80	-0.0216032		-30	0.0172792	80	-0.020448		-30	0.0157596	80	-0.0210922			-30	0.0175094	80	-0.0197418
		-30	0.0161287	80	-0.0216045		-30	0.0155834	80	-0.0218906		-30	0.0156787	80	-0.0215782		-30	0.0172538	80	-0.0204327		-30	0.0157517	80	-0.0210856			-30	0.0174998	80	-0.0197285
		-30	0.0161223	80	-0.0215863		-30	0.0155693	80	-0.0218802		-30	0.0156661	80	-0.0215524		-30	0.0172347	80	-0.0204168		-30	0.0157414	80	-0.0210811			-30	0.0174872	80	-0.0197157
		-30	0.0161164	80	-0.0215727		-30	0.0155613	80	-0.0218743		-30	0.0156535	80	-0.0215278		-30	0.0172209	80	-0.0204114		-30	0.0157296	80	-0.0210868			-30	0.0174721	80	-0.0197056
		-30	0.0161259	80	-0.0215604		-30	0.0155584	80	-0.0218663		-30	0.0156504	80	-0.0215082		-30	0.0172056	80	-0.0204045		-30	0.0157193	80	-0.0210874			-30	0.0174498	80	-0.0196926
		-30	0.0161253	80	-0.0215473		-30	0.015556	80	-0.0218591		-30	0.0156446	80	-0.0214938		-30	0.0171887	80	-0.0203978		-30	0.0157082	80	-0.0210839			-30	0.0174293	80	-0.019675
		-30	0.0161217	80	-0.0215329		-30	0.0155605	80	-0.0218507		-30	0.0156377	80	-0.0214839		-30	0.0171762	80	-0.0203902		-30	0.0156959	80	-0.0210775			-30	0.0174146	80	-0.019656
		-30	0.0161185	80	-0.0215226		-30	0.0155655	80	-0.0218401		-30	0.0156304	80	-0.0214832		-30	0.0171665	80	-0.0203825		-30	0.0156849	80	-0.021073			-30	0.0174004	80	-0.0196363
		-30	0.0161038	80	-0.0215106		-30	0.0155703	80	-0.0218266		-30	0.0156074	80	-0.0214744		-30	0.0171554	80	-0.0203731		-30	0.0156724	80	-0.0210669			-30	0.0173831	80	-0.0196197
		-30	0.0160917	80	-0.0214974		-30	0.0155753	80	-0.0218131		-30	0.0155893	80	-0.0214636		-30	0.0171463	80	-0.0203644		-30	0.0156575	80	-0.0210572			-30	0.0173702	80	-0.0196073
		-30	0.0160858	80	-0.0214841		-30	0.0155806	80	-0.0218019		-30	0.0155733	80	-0.0214525		-30	0.0171345	80	-0.0203567		-30	0.0156443	80	-0.0210436			-30	0.017361	80	-0.0195968
		-30	0.0160805	80	-0.0214681		-30	0.0155759	80	-0.0217854		-30	0.0155556	80	-0.0214398		-30	0.017123	80	-0.0203421		-30	0.0156339	80	-0.0210283			-30	0.0173516	80	-0.0195876
		-30	0.016068	80	-0.0214533		-30	0.0155703	80	-0.0217706		-30	0.0155398	80	-0.0214294		-30	0.0171073	80	-0.0203222		-30	0.0156219	80	-0.021015			-30	0.0173459	80	-0.0195718
		-30	0.0160609	80	-0.0214412		-30	0.0155641	80	-0.0217531		-30	0.0155302	80	-0.0214198		-30	0.0170907	80	-0.0202979		-30	0.0156124	80	-0.0210002			-30	0.0173354	80	-0.0195561
		-30	0.0160521	80	-0.0214313		-30	0.0155427	80	-0.0217343		-30	0.015521	80	-0.0214082		-30	0.0170723	80	-0.0202731		-30	0.0156001	80	-0.0209821			-30	0.0173243	80	-0.0195411
		-30	0.0160433	80	-0.021421		-30	0.015534	80	-0.0217207		-30	0.0155097	80	-0.0214012		-30	0.0170523	80	-0.0202434		-30	0.0155837	80	-0.0209616			-30	0.0173143	80	-0.0195287
		-30	0.0160316	80	-0.0214114		-30	0.015529	80	-0.021711		-30	0.0155126	80	-0.0213949		-30	0.0170263	80	-0.0202216		-30	0.01556	80	-0.0209435			-30	0.0172965	80	-0.0195138
		-30	0.0160128	80	-0.0214004		-30	0.0155235	80	-0.0217041		-30	0.0155078	80	-0.0213874		-30	0.0170054	80	-0.0202044		-30	0.0155389	80	-0.0209251			-30	0.0172852	80	-0.0195028
		-30	0.0159957	80	-0.0213875		-30	0.0155255	80	-0.0217002		-30	0.015501	80	-0.0213791		-30	0.0169882	80	-0.0201883		-30	0.0155209	80	-0.0209077			-30	0.0172736	80	-0.0194965
		-30	0.0159805	80	-0.0213803		-30	0.0155261	80	-0.0217055		-30	0.0154968	80	-0.0213755		-30	0.0169766	80	-0.0201806		-30	0.0155016	80	-0.0208923			-30	0.0172582	80	-0.0194964
		-30	0.015961	80	-0.0213714		-30	0.0155298	80	-0.0217008		-30	0.015491	80	-0.0213727		-30	0.0169732	80	-0.0201694		-30	0.0154979	80	-0.0208766			-30	0.0172574	80	-0.0194891
		-30	0.0159431	80	-0.0213632		-30	0.0155345	80	-0.0216886		-30	0.015484	80	-0.0213712		-30	0.0169687	80	-0.020159		-30	0.0154894	80	-0.0208601			-30	0.0172579	80	-0.0194787
		-30	0.0159285	80	-0.0213557		-30	0.0155376	80	-0.0216736		-30	0.0154769	80	-0.0213713		-30	0.0169661	80	-0.0201492		-30	0.0154798	80	-0.0208453			-30	0.0172594	80	-0.0194682
		-30	0.0159159	80	-0.0213433		-30	0.0155375	80	-0.021655		-30	0.0154691	80	-0.0213726		-30	0.0169607	80	-0.0201428		-30	0.0154732	80	-0.0208383			-30	0.0172588	80	-0.0194616
		-30	0.0159137	80	-0.0213301		-30	0.0155373	80	-0.0216411		-30	0.0154574	80	-0.0213725		-30	0.0169525	80	-0.0201348		-30	0.0154727	80	-0.0208274			-30	0.0172635	80	-0.0194565
		-30	0.0159111	80	-0.0213154		-30	0.015541	80	-0.0216238		-30	0.0154475	80	-0.0213679		-30	0.0169451	80	-0.020126		-30	0.0154628	80	-0.0208148			-30	0.0172581	80	-0.0194501
		-30	0.0159061	80	-0.021301		-30	0.01554	80	-0.0215914		-30	0.0154435	80	-0.0213583		-30	0.0169373	80	-0.0201183		-30	0.0154516	80	-0.0208033			-30	0.0172498	80	-0.0194416
		-30	0.0158968	80	-0.0212841		-30	0.0155394	80	-0.021611		-30	0.0154418	80	-0.0213462		-30	0.0169266	80	-0.0201117		-30	0.0154418	80	-0.020794			-30	0.0172449	80	-0.0194375
		-30	0.0158896	80	-0.0212706		-30	0.0155415	80	-0.0216126		-30	0.0154256	80	-0.0213365		-30	0.0169026	80	-0.0201078		-30	0.0154308	80	-0.0207841			-30	0.0172227	80	-0.0194381
		-30	0.0158829	80	-0.0212575		-30	0.0155453	80	-0.0216088		-30	0.0154148	80	-0.0213284		-30	0.0168833	80	-0.0201046		-30	0.0154196	80	-0.0207749			-30	0.0172053	80	-0.019437
		-30	0.0158723	80	-0.0212432		-30	0.0155387	80	-0.0216013		-30	0.0154047	80	-0.0213182		-30	0.0168672	80	-0.0201001		-30	0.0154087	80	-0.0207677			-30	0.0171845	80	-0.0194298
		-30	0.0158573	80	-0.021232		-30	0.0155371	80	-0.0215932		-30	0.0153941	80	-0.021308		-30	0.0168552	80	-0.0200983		-30	0.0154018	80	-0.0207604			-30	0.0171627	80	-0.0194241
		-30	0.0158394	80	-0.0212191		-30	0.0155373	80	-0.0215836		-30	0.0153781	80	-0.0213025		-30	0.0168438	80	-0.0200932		-30	0.0154086	80	-0.0207507			-30	0.0171487	80	-0.019417
		-30	0.0158293	80	-0.021206		-30	0.0155361	80	-0.0215708		-30	0.0153698	80	-0.0212982		-30	0.0168324	80	-0.0200877		-30	0.0154072	80	-0.0207408			-30	0.0171371	80	-0.0194098
		-30	0.0158214	80	-0.0211931		-30	0.0155329	80	-0.0215551		-30	0.0153631	80	-0.0212931		-30	0.0168227	80	-0.0200841		-30	0.0154024	80	-0.0207305			-30	0.0171263	80	-0.0194047
		-30	0.0158144	80	-0.0211798		-30	0.0155306	80	-0.0215262		-30	0.0153555	80	-0.0212897		-30	0.016814	80	-0.0200784		-30	0.015398	80	-0.0207189			-30	0.0171162	80	-0.0193935
		-30	0.0158087	80	-0.0211681		-30	0.0155254	80	-0.0215059		-30	0.0153506	80	-0.0212842		-30	0.016806	80	-0.0200705		-30	0.0153901	80	-0.020709			-30	0.0171201	80	-0.0193831
		-30	0.0158006	80	-0.0211571		-30	0.0155177	80	-0.0214936		-30	0.0153417	80	-0.021276		-30	0.0167947	80	-0.0200599		-30	0.0153841	80	-0.0206999			-30	0.0171211	80	-0.0193743
		-30	0.015792	80	-0.0211472		-30	0.0155145	80	-0.0214866		-30	0.0153319	80	-0.0212646		-30	0.0167858	80	-0.0200475		-30	0.01538	80	-0.0206897			-30	0.0171205	80	-0.0193662
		-30	0.0157829	80	-0.0211356		-30	0.0155123	80	-0.0214864		-30	0.0153216	80	-0.0212408		-30	0.0167782	80	-0.0200356		-30	0.0153749	80	-0.0206729			-30	0.0171162	80	-0.0193591
		-30	0.015772	80	-0.0211232		-30	0.0155076	80	-0.021485		-30	0.0153039	80	-0.0212214		-30	0.0167612	80	-0.0200279		-30	0.0153574	80	-0.0206577			-30	0.0171143	80	-0.0193507
		-30	0.0157647	80	-0.0211141		-30	0.0155018	80	-0.0214817		-30	0.0152895	80	-0.0212058		-30	0.0167502	80	-0.0200201		-30	0.0153458	80	-0.0206467			-30	0.0171083	80	-0.0193437
		-30	0.0157588	80	-0.0211052		-30	0.015497	80	-0.0214775		-30	0.0152789	80	-0.0211934		-30	0.0167436	80	-0.0200116		-30	0.015337	80	-0.0206381			-30	0.0170989	80	-0.0193393
		-30	0.0157549	80	-0.0210994		-30	0.0154945	80	-0.0214749		-30	0.0152696	80	-0.0211776		-30	0.0167395	80	-0.0200073		-30	0.0153315	80	-0.0206238			-30	0.0170908	80	-0.0193304
		-30	0.0157525	80	-0.0210931		-30	0.0154912	80	-0.0214662		-30	0.0152546	80	-0.0211667		-30	0.0167333	80	-0.0200049		-30	0.0153296	80	-0.0206146			-30	0.0170822	80	-0.0193185
		-30	0.0157504	80	-0.0210868		-30	0.0154868	80	-0.0214576		-30	0.0152446	80	-0.0211586		-30	0.0167258	80	-0.0200062		-30	0.015328	80	-0.0206107			-30	0.0170768	80	-0.0193093
		-30	0.0157476	80	-0.0210829		-30	0.0154888	80	-0.0214513		-30	0.0152454	80	-0.0211497		-30	0.0167201	80	-0.0200067		-30	0.0153262	80	-0.0206086			-30	0.01707	80	-0.0193036
		-30	0.015745	80	-0.021083		-30	0.0154905	80	-0.0214345		-30	0.0152548	80	-0.0211508		-30	0.0167128	80	-0.0200113		-30	0.0153251	80	-0.0206105			-30	0.0170616	80	-0.0192905
		-30	0.0157407	80	-0.0210796		-30	0.015493	80	-0.0214215		-30	0.0197364	80	-0.0211478		-30	0.0167118	80	-0.020011		-30	0.0153289	80	-0.0206053			-30	0.0170611	80	-0.0192783
		-30	0.0157368	80	-0.0210758		-30	0.0154949	80	-0.0214092		-30	0.0212529	80	-0.0211448		-30	0.0167084	80	-0.0200061		-30	0.0153247	80	-0.0205969			-30	0.017057	80	-0.0192676
		-30	0.0157313	80	-0.0210709		-30	0.0155027	80	-0.0213974		-30	0.0197387	80	-0.0211399		-30	0.0167017	80	-0.0199983		-30	0.0153196	80	-0.0205868			-30	0.0170533	80	-0.0192574
		-30	0.0157259	80	-0.0210602		-30	0.0155035	80	-0.021401		-30	0.017876	80	-0.0211276		-30	0.0166956	80	-0.0199823		-30	0.0153134	80	-0.0205793			-30	0.0170489	80	-0.0192482
		-30	0.015713	80	-0.0210489		-30	0.0154992	80	-0.0214035		-30	0.0169053	80	-0.0211122		-30	0.0166906	80	-0.0199708		-30	0.015294	80	-0.0205723			-30	0.0170425	80	-0.0192396
		-30	0.0157025	80	-0.0210392		-30	0.0154926	80	-0.0214038		-30	0.0162841	80	-0.0210962		-30	0.0166855	80	-0.0199609		-30	0.0152816	80	-0.0205618			-30	0.0170377	80	-0.0192288
		-30	0.0156912	80	-0.021031		-30	0.0154892	80	-0.0214038		-30	0.0159392	80	-0.0210804		-30	0.016682	80	-0.0199489		-30	0.0152685	80	-0.0205502			-30	0.0170323	80	-0.0192164
		-30	0.0156772	80	-0.0210226		-30	0.0154869	80	-0.021405		-30	0.0156912	80	-0.0210508		-30	0.0166793	80	-0.0199224		-30	0.0152545	80	-0.020539			-30	0.0170266	80	-0.0192029
		-30	0.0156638	80	-0.0210147		-30	0.0154817	80	-0.0213962		-30	0.015597	80	-0.0210263		-30	0.0166765	80	-0.0198989		-30	0.0152429	80	-0.0205288			-30	0.0170163	80	-0.0191922
		-30	0.0156531	80	-0.0210079		-30	0.0154771	80	-0.0213833		-30	0.0155186	80	-0.0210037		-30	0.0166715	80	-0.0198823		-30	0.0152343	80	-0.0205205			-30	0.0170066	80	-0.0191838
		-30	0.0156413	80	-0.0210007		-30	0.0154769	80	-0.0213679		-30	0.0154565	80	-0.0209796		-30	0.0166669	80	-0.0198703		-30	0.015229	80	-0.0205145			-30	0.0169967	80	-0.0191719
		-30	0.0156302	80	-0.0209923		-30	0.0154709	80	-0.0213336		-30	0.0154136	80	-0.0209543		-30	0.0166629	80	-0.0198533		-30	0.0152259	80	-0.020506			-30	0.0169874	80	-0.0191545
		-30	0.0156287	80	-0.0209829		-30	0.0154641	80	-0.0213132		-30	0.0154245	80	-0.0209336		-30	0.01666	80	-0.0198436		-30	0.0152316	80	-0.0205001			-30	0.0169747	80	-0.0191401
		-30	0.015622	80	-0.020974		-30	0.0154636	80	-0.0212992		-30	0.0154064	80	-0.0209152		-30	0.0166565	80	-0.0198405		-30	0.0152324	80	-0.0204949			-30	0.0169667	80	-0.0191276
		-30	0.0156138	80	-0.0209643		-30	0.0154652	80	-0.0212895		-30	0.0153868	80	-0.0208978		-30	0.0166537	80	-0.0198387		-30	0.0152293	80	-0.0204889			-30	0.0169597	80	-0.019118
		-30	0.0156072	80	-0.0209477		-30	0.0154638	80	-0.0212926		-30	0.0153709	80	-0.0208837		-30	0.0166473	80	-0.0198499		-30	0.0152237	80	-0.0204818			-30	0.0169514	80	-0.0191182
		-30	0.015606	80	-0.0209363		-30	0.0154601	80	-0.0212916		-30	0.0153598	80	-0.0208677		-30	0.0166339	80	-0.0198465		-30	0.0152093	80	-0.0204751			-30	0.0169536	80	-0.0191173
		-30	0.0156035	80	-0.0209246		-30	0.0154566	80	-0.0212874		-30	0.0153484	80	-0.020852		-30	0.0166238	80	-0.0198442		-30	0.0151992	80	-0.0204704			-30	0.0169503	80	-0.019114
		-30	0.0155994	80	-0.0209128		-30	0.015462	80	-0.0212846		-30	0.015337	80	-0.0208366		-30	0.0166148	80	-0.0198597		-30	0.0151927	80	-0.020466			-30	0.0169443	80	-0.0191093
		-30	0.0155945	80	-0.020904		-30	0.0154648	80	-0.0212731		-30	0.0153257	80	-0.0208279		-30	0.0166072	80	-0.019813		-30	0.0151859	80	-0.0204584			-30	0.0169376	80	-0.0191223
		-30	0.0155953	80	-0.0208939		-30	0.0154657	80	-0.0212638		-30	0.0153257	80	-0.0208191		-30	0.0165919	80	-0.019789		-30	0.0151713	80	-0.0204529			-30	0.0169272	80	-0.0191283
		-30	0.0155952	80	-0.0208847		-30	0.0154646	80	-0.0212511		-30	0.0153237	80	-0.0208108		-30	0.0165799	80	-0.0197694		-30	0.0151592	80	-0.0204479			-30	0.0169175	80	-0.0191302
		-30	0.0155897	80	-0.0208772		-30	0.0154615	80	-0.021229		-30	0.0153232	80	-0.0208033		-30	0.0165695	80	-0.0197503		-30	0.0151491	80	-0.0204408			-30	0.0169102	80	-0.0191313
		-30	0.0155825	80	-0.0208711		-30	0.0154595	80	-0.0212331		-30	0.015324	80	-0.0208019		-30	0.0165624	80	-0.0197362		-30	0.0151418	80	-0.0204368			-30	0.0169031	80	-0.0191352
		-30	0.0155719	80	-0.0208633		-30	0.0154612	80	-0.0212264		-30	0.0153281	80	-0.020799		-30	0.0165544	80	-0.0197242		-30	0.0151372	80	-0.0204306			-30	0.0168931	80	-0.0191364
		-30	0.0155645	80	-0.0208551		-30	0.0154628	80	-0.0212143		-30	0.0153295	80	-0.0207954		-30	0.0165459	80	-0.0197145		-30	0.0151311	80	-0.0204246			-30	0.0168889	80	-0.0191328
		-30	0.015556	80	-0.020847		-30	0.0154595	80	-0.0212017		-30	0.0153288	80	-0.0207918		-30	0.0165395	80	-0.0197036		-30	0.0151263	80	-0.0204202			-30	0.016887	80	-0.0191288
		-30	0.0155454	80	-0.0208361		-30	0.0154638	80	-0.0211907		-30	0.0153228	80	-0.0207917		-30	0.0165355	80	-0.0197022		-30	0.0151239	80	-0.0204193			-30	0.0168867	80	-0.0191237
		-30	0.0155386	80	-0.0208238		-30	0.0154713	80	-0.0211859		-30	0.0153035	80	-0.0207917		-30	0.0165285	80	-0.0196976		-30	0.0151197	80	-0.0204178			-30	0.0168915	80	-0.0191122
		-30	0.0155353	80	-0.0208122		-30	0.0154778	80	-0.0211848		-30	0.0152865	80	-0.0207909		-30	0.0165201	80	-0.0196755		-30	0.015112	80	-0.0204146			-30	0.0168908	80	-0.0190963
		-30	0.0155299	80	-0.0208021		-30	0.0154848	80	-0.0211836		-30	0.0152729	80	-0.0207909		-30	0.0165107	80	-0.0196178		-30	0.0151079	80	-0.0204099			-30	0.0168921	80	-0.0190802
		-30	0.0155218	80	-0.0207911		-30	0.0154865	80	-0.0211869		-30	0.0152606	80	-0.0207909		-30	0.016504	80	-0.0195475		-30	0.0151061	80	-0.0204084			-30	0.0168931	80	-0.0190578
		-30	0.0155206	80	-0.020779		-30	0.0154835	80	-0.0211852		-30	0.0152451	80	-0.020787		-30	0.0165008	80	-0.0195		-30	0.0151065	80	-0.020402			-30	0.0168868	80	-0.0190424
		-30	0.0155147	80	-0.0207674		-30	0.0154809	80	-0.0211796		-30	0.0152377	80	-0.0207815		-30	0.0164994	80	-0.0194559		-30	0.0151093	80	-0.020392			-30	0.0168881	80	-0.0190304
		-30	0.0155075	80	-0.0207574		-30	0.0154686	80	-0.0211719		-30	0.0152339	80	-0.0207754		-30	0.0164979	80	-0.0194256		-30	0.0151087	80	-0.0203809			-30	0.0168916	80	-0.0190189
		-30	0.0155007	80	-0.0207517		-30	0.0154621	80	-0.0211599		-30	0.0152304	80	-0.0207621		-30	0.0164956	80	-0.0194283		-30	0.0151102	80	-0.0203661			-30	0.0168918	80	-0.0190117
		-30	0.0154979	80	-0.0207436		-30	0.0154571	80	-0.0211471		-30	0.0152445	80	-0.0207478		-30	0.0164976	80	-0.0194526		-30	0.0151191	80	-0.0203553			-30	0.0168885	80	-0.0190071
		-30	0.0155005	80	-0.0207365		-30	0.0154482	80	-0.0211329		-30	0.0152462	80	-0.0207286		-30	0.0164946	80	-0.0194914		-30	0.0151217	80	-0.0203477			-30	0.0168849	80	-0.0190038
		-30	0.0155045	80	-0.020731		-30	0.0154433	80	-0.0211182		-30	0.0152399	80	-0.0207076		-30	0.0164914	80	-0.0195178		-30	0.0151219	80	-0.0203419			-30	0.0168796	80	-0.0189974
		-30	0.0155056	80	-0.020727		-30	0.0154387	80	-0.0210935		-30	0.0152314	80	-0.020682		-30	0.0164872	80	-0.0195676		-30	0.0151224	80	-0.0203449			-30	0.016876	80	-0.0189914
		-30	0.0155191	80	-0.0207225		-30	0.0154386	80	-0.0210794		-30	0.0152192	80	-0.0206621		-30	0.0164744	80	-0.0195854		-30	0.0151189	80	-0.0203428			-30	0.0168731	80	-0.0189835
		-30	0.0155281	80	-0.0207166		-30	0.0154372	80	-0.0210737		-30	0.0152079	80	-0.0206447		-30	0.0164649	80	-0.0195515		-30	0.0151151	80	-0.020339			-30	0.0168672	80	-0.0189773
		-30	0.015534	80	-0.0207091		-30	0.0154412	80	-0.0210718		-30	0.0151968	80	-0.0206251		-30	0.0164575	80	-0.0195243		-30	0.0151073	80	-0.0203353			-30	0.016859	80	-0.0189714
		-30	0.0155382	80	-0.0207034		-30	0.0154434	80	-0.0210812		-30	0.0151871	80	-0.0206342		-30	0.0164529	80	-0.0195104		-30	0.0150957	80	-0.0203381			-30	0.0168511	80	-0.0189609
		-30	0.0155324	80	-0.0206977		-30	0.0154476	80	-0.0210873		-30	0.0151756	80	-0.0206433		-30	0.0164529	80	-0.0194973		-30	0.0150773	80	-0.0203377			-30	0.016848	80	-0.0189481
		-30	0.0155245	80	-0.0206921		-30	0.0154528	80	-0.0210931		-30	0.0151602	80	-0.0206433		-30	0.0164554	80	-0.0194815		-30	0.0150614	80	-0.0203373			-30	0.0168396	80	-0.0189355
		-30	0.0155157	80	-0.0206865		-30	0.0154527	80	-0.0210982		-30	0.0151451	80	-0.0206416		-30	0.0164529	80	-0.0194655		-30	0.0150469	80	-0.0203354			-30	0.01683	80	-0.018925
		-30	0.0155109	80	-0.0206783		-30	0.015449	80	-0.0211109		-30	0.0151341	80	-0.0206476		-30	0.016448	80	-0.0194523		-30	0.0150324	80	-0.0203229			-30	0.0168206	80	-0.0189149
		-30	0.0154966	80	-0.0206692		-30	0.0154444	80	-0.0211143		-30	0.0151279	80	-0.02065		-30	0.0164466	80	-0.0194367		-30	0.0150208	80	-0.0203091			-30	0.0168052	80	-0.0189071
		-30	0.0154901	80	-0.0206599		-30	0.0154383	80	-0.0211154		-30	0.0151189	80	-0.0206455		-30	0.0164385	80	-0.0194269		-30	0.0150113	80	-0.0202998			-30	0.0167941	80	-0.0189035
		-30	0.0154828	80	-0.02065		-30	0.0154264	80	-0.0211164		-30	0.0151065	80	-0.0206347		-30	0.0164287	80	-0.0194193		-30	0.0149984	80	-0.0202938			-30	0.016787	80	-0.018903
		-30	0.0154764	80	-0.0206389		-30	0.0154169	80	-0.0210985		-30	0.0150964	80	-0.0206038		-30	0.0164197	80	-0.019408		-30	0.0149817	80	-0.020278			-30	0.0167805	80	-0.0188957
		-30	0.0154755	80	-0.0206326		-30	0.0154101	80	-0.0210882		-30	0.0150891	80	-0.020576		-30	0.0164062	80	-0.0194026		-30	0.0149796	80	-0.0202671			-30	0.0167786	80	-0.0188853
		-30	0.0154701	80	-0.0206285		-30	0.015405	80	-0.0210819		-30	0.0150794	80	-0.0205487		-30	0.0164005	80	-0.0194011		-30	0.0149739	80	-0.0202578			-30	0.0167784	80	-0.0188753
		-30	0.0154596	80	-0.0206251		-30	0.0154082	80	-0.0210762		-30	0.0150724	80	-0.0205199		-30	0.016394	80	-0.0194023		-30	0.0149672	80	-0.020247			-30	0.0167786	80	-0.0188634
		-30	0.0154495	80	-0.0206263		-30	0.0154062	80	-0.0210617		-30	0.0150703	80	-0.0204805		-30	0.0163861	80	-0.0194074		-30	0.0149607	80	-0.0202417			-30	0.0167779	80	-0.0188396
		-30	0.0154393	80	-0.0206251		-30	0.0154034	80	-0.0210506		-30	0.015075	80	-0.0204534		-30	0.0163959	80	-0.0194019		-30	0.0149574	80	-0.0202344			-30	0.0167849	80	-0.0188224
		-30	0.0154301	80	-0.0206224		-30	0.0153999	80	-0.0210422		-30	0.0150789	80	-0.0204352		-30	0.0163964	80	-0.0193929		-30	0.0149569	80	-0.02023			-30	0.0167842	80	-0.018805
		-30	0.0154209	80	-0.0206168		-30	0.0154019	80	-0.0210346		-30	0.0150808	80	-0.0204395		-30	0.0163932	80	-0.019383		-30	0.014955	80	-0.020228			-30	0.0167851	80	-0.0187883
		-30	0.0154132	80	-0.0206099		-30	0.0154029	80	-0.0210281		-30	0.0150826	80	-0.0204553		-30	0.0163878	80	-0.0193608		-30	0.0149511	80	-0.0202126			-30	0.0167864	80	-0.0187835
		-30	0.0154092	80	-0.020602		-30	0.0154027	80	-0.0210256		-30	0.0150908	80	-0.0204575		-30	0.0163821	80	-0.019345		-30	0.0149535	80	-0.0201982			-30	0.0167674	80	-0.0187812
		-30	0.0154054	80	-0.0205952		-30	0.0153996	80	-0.0210269		-30	0.0150922	80	-0.0204582		-30	0.0163809	80	-0.0193342		-30	0.0149546	80	-0.0201903			-30	0.0176067	80	-0.0187742
		-30	0.015402	80	-0.0205899		-30	0.0153987	80	-0.021031		-30	0.0150902	80	-0.0204638		-30	0.0163768	80	-0.0193268		-30	0.0149559	80	-0.0201866			-30	0.0214597	80	-0.0187622
		-30	0.0154008	80	-0.0205825		-30	0.0153981	80	-0.0210391		-30	0.0150871	80	-0.0204784		-30	0.0163537	80	-0.0193337		-30	0.0149568	80	-0.0201802			-30	0.0278223	80	-0.0187627
		-30	0.0154089	80	-0.020577		-30	0.015401	80	-0.0210382		-30	0.0150776	80	-0.0204936		-30	0.0163845	80	-0.0193436		-30	0.0149569	80	-0.0201821			-30	0.0247615	80	-0.0187598
		-30	0.0154147	80	-0.0205724		-30	0.0154043	80	-0.0210341		-30	0.0150692	80	-0.0205101		-30	0.0163992	80	-0.0193546		-30	0.0149537	80	-0.0201878			-30	0.021741	80	-0.0187572
		-30	0.0154198	80	-0.0205694		-30	0.015407	80	-0.0210303		-30	0.0150612	80	-0.020523		-30	0.0164081	80	-0.0193651		-30	0.0149505	80	-0.0201941			-30	0.0196814	80	-0.0187574
		-30	0.0154264	80	-0.0205685		-30	0.0154091	80	-0.0210201		-30	0.0150529	80	-0.0205326		-30	0.016413	80	-0.0193862		-30	0.0149493	80	-0.0202039			-30	0.0182876	80	-0.018757
		-30	0.0154346	80	-0.020566		-30	0.0154104	80	-0.0210109		-30	0.0150518	80	-0.0205364		-30	0.0164161	80	-0.0193916		-30	0.0149506	80	-0.0202052			-30	0.0178194	80	-0.0187551
		-30	0.0154349	80	-0.0205615		-30	0.0154077	80	-0.0210022		-30	0.0150486	80	-0.0205329		-30	0.0164163	80	-0.0193919		-30	0.0149515	80	-0.0202097			-30	0.0174518	80	-0.0187527
		-30	0.01543	80	-0.0205557		-30	0.0154056	80	-0.0209938		-30	0.0150463	80	-0.0205244		-30	0.0164086	80	-0.0193925		-30	0.0149517	80	-0.0202152			-30	0.0172132	80	-0.0187521
		-30	0.0154255	80	-0.0205472		-30	0.0154061	80	-0.0209843		-30	0.0150466	80	-0.0204997		-30	0.0163987	80	-0.019379		-30	0.0149515	80	-0.0201589			-30	0.0170532	80	-0.0187513
		-30	0.0154133	80	-0.0205381		-30	0.015405	80	-0.0209787		-30	0.0150519	80	-0.020485		-30	0.0163754	80	-0.0193742		-30	0.0149675	80	-0.0201315			-30	0.0170366	80	-0.0187485
		-30	0.0154063	80	-0.0205278		-30	0.0154035	80	-0.0209724		-30	0.0150527	80	-0.0204719		-30	0.0163654	80	-0.0193683		-30	0.0150307	80	-0.0201131			-30	0.0170038	80	-0.0187449
		-30	0.0153994	80	-0.0205174		-30	0.0154078	80	-0.0209664		-30	0.0150523	80	-0.02046		-30	0.0163591	80	-0.0193603		-30	0.0161848	80	-0.0200975			-30	0.016966	80	-0.0187386
		-30	0.0153942	80	-0.0205052		-30	0.0154061	80	-0.0209629		-30	0.0150498	80	-0.0204529		-30	0.0163524	80	-0.0193531		-30	0.0192724	80	-0.0200973			-30	0.0169452	80	-0.0187226
		-30	0.0153829	80	-0.0204967		-30	0.0154018	80	-0.0209498		-30	0.0150445	80	-0.0204498		-30	0.0163506	80	-0.019346		-30	0.019129	80	-0.020095			-30	0.0169273	80	-0.0187116
		-30	0.0153711	80	-0.020489		-30	0.0153982	80	-0.0209324		-30	0.0150421	80	-0.020451		-30	0.0163436	80	-0.0193387		-30	0.0178687	80	-0.0200935			-30	0.0169078	80	-0.0187069
		-30	0.0153661	80	-0.0204826		-30	0.015392	80	-0.020915		-30	0.0150405	80	-0.0204518		-30	0.016336	80	-0.019332		-30	0.0167638	80	-0.0200906			-30	0.0168907	80	-0.0187036
		-30	0.0153638	80	-0.0204836		-30	0.015382	80	-0.0208949		-30	0.0150408	80	-0.0204618		-30	0.0163268	80	-0.0193217		-30	0.0159368	80	-0.0200933			-30	0.0168759	80	-0.0187004
		-30	0.0153505	80	-0.0204841		-30	0.0153745	80	-0.0208819		-30	0.0150407	80	-0.0204648		-30	0.0163159	80	-0.0193131		-30	0.0156419	80	-0.0200872			-30	0.0168632	80	-0.0187009
		-30	0.015343	80	-0.0204827		-30	0.0153736	80	-0.0208634		-30	0.0150422	80	-0.0204632		-30	0.0163103	80	-0.0193004		-30	0.0154298	80	-0.0200839			-30	0.0168527	80	-0.0186994
		-30	0.0153362	80	-0.0204772		-30	0.0153757	80	-0.0208386		-30	0.0150402	80	-0.0204583		-30	0.0163038	80	-0.0192832		-30	0.015308	80	-0.0200823			-30	0.0168439	80	-0.0186948
		-30	0.0153302	80	-0.0204721		-30	0.0153812	80	-0.0208832		-30	0.0150373	80	-0.0204488		-30	0.0162958	80	-0.0192642		-30	0.0152082	80	-0.0200715			-30	0.0168368	80	-0.0186851
		-30	0.0153324	80	-0.0204673		-30	0.0153874	80	-0.0208936		-30	0.0150398	80	-0.0204397		-30	0.0162987	80	-0.0192451		-30	0.015174	80	-0.020065			-30	0.0168306	80	-0.0186706
		-30	0.0153307	80	-0.0204629		-30	0.0153918	80	-0.0209044		-30	0.0150429	80	-0.0204307		-30	0.0163015	80	-0.0192283		-30	0.0151315	80	-0.0200591			-30	0.0168228	80	-0.0186555
		-30	0.0153246	80	-0.0204585		-30	0.015408	80	-0.0209348		-30	0.0150439	80	-0.020422		-30	0.016302	80	-0.0192148		-30	0.0150977	80	-0.0200519			-30	0.0168177	80	-0.0186432
		-30	0.015318	80	-0.020455		-30	0.0154136	80	-0.0208966		-30	0.015044	80	-0.0204036		-30	0.0162994	80	-0.0192069		-30	0.0150641	80	-0.0200437			-30	0.0168162	80	-0.0186216
		-30	0.0153183	80	-0.0204532		-30	0.0154133	80	-0.0208785		-30	0.0150483	80	-0.0203878		-30	0.0163026	80	-0.0192037		-30	0.015052	80	-0.0200367			-30	0.0168095	80	-0.0186056
		-30	0.0153203	80	-0.02045		-30	0.015413	80	-0.0208621		-30	0.015051	80	-0.0203711		-30	0.0162991	80	-0.0192012		-30	0.0150355	80	-0.0200281			-30	0.0167989	80	-0.0185885
		-30	0.0153204	80	-0.0204461		-30	0.0154069	80	-0.0208418		-30	0.0150475	80	-0.0203539		-30	0.0162962	80	-0.0191972		-30	0.0150217	80	-0.0200181			-30	0.0167937	80	-0.01857
		-30	0.0153187	80	-0.0204496		-30	0.0154071	80	-0.0208176		-30	0.0150444	80	-0.0203345		-30	0.0162933	80	-0.0192111		-30	0.0150102	80	-0.0200032			-30	0.0167923	80	-0.0185634
		-30	0.0153245	80	-0.0204456		-30	0.0154093	80	-0.0208002		-30	0.0150324	80	-0.0203159		-30	0.0162896	80	-0.0192111		-30	0.0150146	80	-0.0199872			-30	0.016798	80	-0.0185565
		-30	0.015326	80	-0.0204395		-30	0.0154136	80	-0.0207874		-30	0.0150223	80	-0.0203032		-30	0.0162877	80	-0.0192036		-30	0.0150127	80	-0.0199704			-30	0.0168028	80	-0.0185442
		-30	0.0153227	80	-0.0204332		-30	0.015419	80	-0.0207748		-30	0.0150138	80	-0.0202967		-30	0.0162849	80	-0.0191783		-30	0.0150097	80	-0.019954			-30	0.0168061	80	-0.0185267
		-30	0.0153168	80	-0.0204227		-30	0.0154185	80	-0.0207712		-30	0.0150073	80	-0.0202975		-30	0.0162829	80	-0.0191574		-30	0.0150071	80	-0.0199406			-30	0.0168093	80	-0.0185683
		-30	0.0153134	80	-0.0204177		-30	0.015415	80	-0.0207691		-30	0.0149932	80	-0.0202989		-30	0.0162827	80	-0.019146		-30	0.0150095	80	-0.0199277			-30	0.0168184	80	-0.0185866
		-30	0.0153084	80	-0.0204131		-30	0.0154085	80	-0.0207693		-30	0.0149855	80	-0.0203059		-30	0.0162768	80	-0.0191354		-30	0.0150069	80	-0.0199145			-30	0.0168211	80	-0.0186139
		-30	0.0153033	80	-0.0204086		-30	0.0154021	80	-0.0207692		-30	0.0149818	80	-0.0203154		-30	0.0162736	80	-0.0191227		-30	0.0150049	80	-0.0199051			-30	0.0168266	80	-0.0186567
		-30	0.0152957	80	-0.0204065		-30	0.0154005	80	-0.020774		-30	0.0149769	80	-0.020338		-30	0.0162743	80	-0.0191315		-30	0.0150026	80	-0.0199093			-30	0.0168332	80	-0.0185991
		-30	0.0152895	80	-0.0204059		-30	0.0153987	80	-0.020772		-30	0.0149775	80	-0.0203495		-30	0.0162679	80	-0.0191418		-30	0.0149962	80	-0.0199133			-30	0.0168254	80	-0.0185766
		-30	0.0152867	80	-0.0204052		-30	0.0153962	80	-0.0207665		-30	0.0149742	80	-0.020355		-30	0.0162657	80	-0.0191541		-30	0.0149942	80	-0.019916			-30	0.0168211	80	-0.0185571
		-30	0.015285	80	-0.0204025		-30	0.0153966	80	-0.0207611		-30	0.0149715	80	-0.0203582		-30	0.0162669	80	-0.019166		-30	0.0149928	80	-0.0199161			-30	0.0168146	80	-0.0185355
		-30	0.0152834	80	-0.0204001		-30	0.0153937	80	-0.0207545		-30	0.0149701	80	-0.0203467		-30	0.0162679	80	-0.0191839		-30	0.0149868	80	-0.0199259			-30	0.0168091	80	-0.0185191
		-30	0.0152803	80	-0.0203958		-30	0.0153921	80	-0.020752		-30	0.0149615	80	-0.0203362		-30	0.0162757	80	-0.0191889		-30	0.0149844	80	-0.0199291			-30	0.0167993	80	-0.0185007
		-30	0.0152777	80	-0.0203901		-30	0.0153922	80	-0.0207522		-30	0.0149572	80	-0.0203246		-30	0.0162781	80	-0.0191886		-30	0.0149865	80	-0.0199278			-30	0.0167944	80	-0.0184789
		-30	0.0152747	80	-0.0203843		-30	0.0153844	80	-0.0207541		-30	0.0149553	80	-0.0203111		-30	0.0162761	80	-0.0191863		-30	0.0149886	80	-0.0199256			-30	0.0167894	80	-0.0184499
		-30	0.0152712	80	-0.0203747		-30	0.0153817	80	-0.0207636		-30	0.0149532	80	-0.0202852		-30	0.0162735	80	-0.0191672		-30	0.0149897	80	-0.0199128			-30	0.0167838	80	-0.0184916
		-30	0.0152596	80	-0.0203661		-30	0.0153833	80	-0.0207652		-30	0.0149512	80	-0.020268		-30	0.0162672	80	-0.0191576		-30	0.0149928	80	-0.0199064			-30	0.016785	80	-0.0185037
		-30	0.015251	80	-0.0203594		-30	0.0153879	80	-0.0207629		-30	0.0149487	80	-0.0202554		-30	0.0162641	80	-0.0191527		-30	0.0149921	80	-0.0199041			-30	0.0167852	80	-0.0185097
		-30	0.0152437	80	-0.0203537		-30	0.0153926	80	-0.0207618		-30	0.0149466	80	-0.0202441		-30	0.0162574	80	-0.0191508		-30	0.014986	80	-0.0199024			-30	0.0167874	80	-0.0185128
		-30	0.0152355	80	-0.0203471		-30	0.0153955	80	-0.0207567		-30	0.0149476	80	-0.0202465		-30	0.0162487	80	-0.0191476		-30	0.0149749	80	-0.019903			-30	0.0167882	80	-0.0185024
		-30	0.0152339	80	-0.0203423		-30	0.0153974	80	-0.0207529		-30	0.0149463	80	-0.0202459		-30	0.0162416	80	-0.0191422		-30	0.0149631	80	-0.0199067			-30	0.016791	80	-0.0184958
		-30	0.0152333	80	-0.0203379		-30	0.0154015	80	-0.020752		-30	0.0149403	80	-0.0202433		-30	0.0162364	80	-0.0191406		-30	0.0149527	80	-0.0199104			-30	0.0167909	80	-0.0184949
		-30	0.0152336	80	-0.020332		-30	0.0154101	80	-0.0207531		-30	0.0149343	80	-0.0202438		-30	0.0162307	80	-0.0191412		-30	0.0149412	80	-0.0199126			-30	0.0167871	80	-0.0184957
		-30	0.0152371	80	-0.0203255		-30	0.0154187	80	-0.0207516		-30	0.0149301	80	-0.0202503		-30	0.0162234	80	-0.0191476		-30	0.0149331	80	-0.0199163			-30	0.0167809	80	-0.0184894
		-30	0.0152523	80	-0.0203204		-30	0.0154266	80	-0.0207502		-30	0.0149245	80	-0.0202517		-30	0.0162185	80	-0.0191517		-30	0.0149294	80	-0.0199122			-30	0.0167629	80	-0.0184815
		-30	0.0152585	80	-0.0203172		-30	0.0154321	80	-0.0207476		-30	0.0149221	80	-0.020253		-30	0.0162105	80	-0.0191536		-30	0.0149292	80	-0.0199018			-30	0.0167466	80	-0.01847
		-30	0.0152622	80	-0.0203145		-30	0.015447	80	-0.0207438		-30	0.0149199	80	-0.0202543		-30	0.0162006	80	-0.0191538		-30	0.0149299	80	-0.0198729			-30	0.016735	80	-0.0184571
		-30	0.015265	80	-0.0203111		-30	0.0154552	80	-0.0207346		-30	0.0149151	80	-0.0202476		-30	0.0161932	80	-0.0191599		-30	0.0149276	80	-0.019847			-30	0.016729	80	-0.0184452
		-30	0.0152634	80	-0.0203087		-30	0.0154576	80	-0.0207254		-30	0.0149165	80	-0.0202448		-30	0.0161828	80	-0.0191581		-30	0.0149354	80	-0.0198283			-30	0.0167252	80	-0.0184404
		-30	0.015263	80	-0.0203071		-30	0.0154567	80	-0.0207152		-30	0.0149174	80	-0.0202436		-30	0.0161765	80	-0.0191527		-30	0.0149379	80	-0.0198043			-30	0.0167234	80	-0.0184318
		-30	0.0152637	80	-0.0203049		-30	0.0154571	80	-0.0207048		-30	0.0149183	80	-0.0202435		-30	0.0161746	80	-0.0191478		-30	0.0149372	80	-0.0197745			-30	0.0167232	80	-0.0184025
		-30	0.0152653	80	-0.0203034		-30	0.0154588	80	-0.0206855		-30	0.0149154	80	-0.0202405		-30	0.0161747	80	-0.0191429		-30	0.0149323	80	-0.0198008			-30	0.0167256	80	-0.0184461
		-30	0.0152615	80	-0.0202984		-30	0.015457	80	-0.0206713		-30	0.0149171	80	-0.0202397		-30	0.0161736	80	-0.0191413		-30	0.0149247	80	-0.0198007			-30	0.016748	80	-0.0184614
		-30	0.0152584	80	-0.0202933		-30	0.0154548	80	-0.0206626		-30	0.0149251	80	-0.0202411		-30	0.0161718	80	-0.0191382		-30	0.0149246	80	-0.0197977			-30	0.0167588	80	-0.0184763
		-30	0.0152539	80	-0.0202892		-30	0.0154547	80	-0.0206577		-30	0.0149335	80	-0.0202453		-30	0.016171	80	-0.0191339		-30	0.0149248	80	-0.0197955			-30	0.0167613	80	-0.0185074
		-30	0.0152456	80	-0.0202797		-30	0.0154558	80	-0.0206606		-30	0.0149371	80	-0.0202432		-30	0.0161701	80	-0.0191393		-30	0.0149217	80	-0.0197952			-30	0.0167669	80	-0.0184736
		-30	0.0152361	80	-0.0202755		-30	0.0154599	80	-0.0206623		-30	0.0149431	80	-0.020233		-30	0.0161693	80	-0.0191418		-30	0.014912	80	-0.0197943			-30	0.016768	80	-0.0184599
		-30	0.0152279	80	-0.0202728		-30	0.0154633	80	-0.0206648		-30	0.0149438	80	-0.020222		-30	0.016173	80	-0.0191449		-30	0.0149001	80	-0.0197908			-30	0.0167678	80	-0.0184535
		-30	0.0152246	80	-0.0202716		-30	0.0154553	80	-0.0206665		-30	0.0149412	80	-0.0202122		-30	0.0161778	80	-0.0191486		-30	0.0148918	80	-0.0197859			-30	0.0167658	80	-0.0184523
		-30	0.0152255	80	-0.0202743		-30	0.0154428	80	-0.0206683		-30	0.0149375	80	-0.020192		-30	0.0161827	80	-0.0191562		-30	0.0148842	80	-0.0197892			-30	0.0167625	80	-0.0184413
		-30	0.015232	80	-0.0202752		-30	0.015434	80	-0.0206632		-30	0.0149224	80	-0.0201754		-30	0.0161861	80	-0.019161		-30	0.0148738	80	-0.0197875			-30	0.0167507	80	-0.0184332
		-30	0.015238	80	-0.0202729		-30	0.0154266	80	-0.0206585		-30	0.0149156	80	-0.0201577		-30	0.0161862	80	-0.0191582		-30	0.014869	80	-0.0197874			-30	0.0167448	80	-0.0184285
		-30	0.0152457	80	-0.020269		-30	0.0154057	80	-0.0206523		-30	0.014909	80	-0.0201403		-30	0.0161851	80	-0.019152		-30	0.0148642	80	-0.0197922			-30	0.0167403	80	-0.0184234
		-30	0.0152567	80	-0.0202624		-30	0.0153911	80	-0.020636		-30	0.0148995	80	-0.0201359		-30	0.0161828	80	-0.0191418		-30	0.0148571	80	-0.019789			-30	0.0167358	80	-0.0184203
		-30	0.0152693	80	-0.0202571		-30	0.0153818	80	-0.0206258		-30	0.0148932	80	-0.0201341		-30	0.0161724	80	-0.0191298		-30	0.0148618	80	-0.019782			-30	0.0167317	80	-0.0184168
		-30	0.0152721	80	-0.0202512		-30	0.0153769	80	-0.0206182		-30	0.0148892	80	-0.0201335		-30	0.0161669	80	-0.0191177		-30	0.0148617	80	-0.0197711			-30	0.0167274	80	-0.0184105
		-30	0.0152719	80	-0.0202452		-30	0.015384	80	-0.0206129		-30	0.0148877	80	-0.0201447		-30	0.0161632	80	-0.0191056		-30	0.0148638	80	-0.0197609			-30	0.0167214	80	-0.0184016
		-30	0.0152737	80	-0.0202401		-30	0.0153862	80	-0.0206174		-30	0.0148883	80	-0.0201588		-30	0.0161596	80	-0.0190862		-30	0.0148689	80	-0.0197508			-30	0.0167177	80	-0.0183902
		-30	0.0152625	80	-0.0202364		-30	0.0153885	80	-0.0206174		-30	0.0148969	80	-0.0201648		-30	0.0161587	80	-0.019077		-30	0.0148674	80	-0.0197473			-30	0.0167174	80	-0.0183812
		-30	0.01526	80	-0.0202327		-30	0.0153936	80	-0.0206141		-30	0.0148999	80	-0.0201714		-30	0.016158	80	-0.0190706		-30	0.0148697	80	-0.0197469			-30	0.0167149	80	-0.0183782
		-30	0.0152592	80	-0.0202296		-30	0.0154051	80	-0.020612		-30	0.0149028	80	-0.0201814		-30	0.0161546	80	-0.0190647		-30	0.0148725	80	-0.0197478			-30	0.0167107	80	-0.0183786
		-30	0.0152601	80	-0.0202362		-30	0.0154122	80	-0.0206114		-30	0.0149067	80	-0.0201793		-30	0.0161505	80	-0.0190742		-30	0.0148726	80	-0.0197537			-30	0.0167063	80	-0.0183809
		-30	0.0152647	80	-0.0202384		-30	0.0154163	80	-0.0206103		-30	0.0149064	80	-0.0201793		-30	0.0161474	80	-0.0190735		-30	0.0148781	80	-0.0197491			-30	0.0167067	80	-0.0183773
		-30	0.0152626	80	-0.0202383		-30	0.0154196	80	-0.0206097		-30	0.0149013	80	-0.0201781		-30	0.0161474	80	-0.0190675		-30	0.0148819	80	-0.0197488			-30	0.0167058	80	-0.0183735
		-30	0.0152578	80	-0.0202369		-30	0.0154223	80	-0.0206079		-30	0.014897	80	-0.0201756		-30	0.0161488	80	-0.0190597		-30	0.0148836	80	-0.0197508			-30	0.0167055	80	-0.0183706
		-30	0.015252	80	-0.020236		-30	0.0154209	80	-0.0206022		-30	0.014894	80	-0.0201623		-30	0.0161515	80	-0.0190646		-30	0.0148836	80	-0.019707			-30	0.0167075	80	-0.0183669
		-30	0.0152459	80	-0.0202331		-30	0.0154192	80	-0.0205981		-30	0.0148822	80	-0.0201518		-30	0.0161529	80	-0.0190585		-30	0.014881	80	-0.0196831			-30	0.0167065	80	-0.0183609
		-30	0.0152425	80	-0.0202272		-30	0.0154198	80	-0.020593		-30	0.0148721	80	-0.0201443		-30	0.0161571	80	-0.0190427		-30	0.014877	80	-0.0196543			-30	0.0167057	80	-0.0183544
		-30	0.0152401	80	-0.0202209		-30	0.0154259	80	-0.0205874		-30	0.0148646	80	-0.0201373		-30	0.0161623	80	-0.0190679		-30	0.0148743	80	-0.0196334			-30	0.0167049	80	-0.0183497
		-30	0.0152381	80	-0.0202125		-30	0.0154313	80	-0.020582		-30	0.0148591	80	-0.0201179		-30	0.0161627	80	-0.0191039		-30	0.0148706	80	-0.0196584			-30	0.016704	80	-0.0183416
		-30	0.0152367	80	-0.0202067		-30	0.01543	80	-0.020572		-30	0.0148574	80	-0.0201061		-30	0.0161607	80	-0.0191357		-30	0.0148646	80	-0.0196646			-30	0.0167014	80	-0.0183319
		-30	0.0152314	80	-0.0202007		-30	0.0154236	80	-0.0205569		-30	0.0148519	80	-0.0200974		-30	0.0161612	80	-0.0191604		-30	0.0148608	80	-0.0196674			-30	0.0166999	80	-0.0183186
		-30	0.0152264	80	-0.0201933		-30	0.015423	80	-0.0205404		-30	0.014843	80	-0.0200885		-30	0.0161621	80	-0.0191299		-30	0.0148597	80	-0.0196729			-30	0.0166967	80	-0.0183049
		-30	0.0152241	80	-0.0201911		-30	0.0154221	80	-0.0205236		-30	0.0148318	80	-0.0200795		-30	0.0161617	80	-0.0191068		-30	0.0148587	80	-0.0196771			-30	0.0166944	80	-0.0183018
		-30	0.0152231	80	-0.0201863		-30	0.0154221	80	-0.0205129		-30	0.0148216	80	-0.0200717		-30	0.016153	80	-0.0190956		-30	0.0148634	80	-0.0196814			-30	0.0166906	80	-0.0183006
		-30	0.0152258	80	-0.0201799		-30	0.015424	80	-0.020499		-30	0.0148171	80	-0.0200652		-30	0.0161496	80	-0.0190887		-30	0.0148591	80	-0.0196855			-30	0.0166813	80	-0.0182975
		-30	0.0152256	80	-0.0201724		-30	0.0154208	80	-0.0204662		-30	0.0148166	80	-0.0200593		-30	0.0161509	80	-0.0190819		-30	0.0148518	80	-0.0196898			-30	0.016674	80	-0.0182903
		-30	0.0152244	80	-0.020166		-30	0.0154198	80	-0.0205		-30	0.0148188	80	-0.020051		-30	0.016152	80	-0.0190828		-30	0.0148474	80	-0.0196831			-30	0.0166703	80	-0.0182899
		-30	0.015225	80	-0.0201618		-30	0.0154175	80	-0.0205074		-30	0.0148224	80	-0.0200409		-30	0.0161445	80	-0.0190813		-30	0.0148421	80	-0.0196753			-30	0.016661	80	-0.0182823
		-30	0.0152199	80	-0.0201566		-30	0.0154136	80	-0.0205068		-30	0.0148216	80	-0.0200316		-30	0.0161406	80	-0.0190801		-30	0.0148416	80	-0.0196664			-30	0.0166592	80	-0.0182782
		-30	0.0152126	80	-0.0201503		-30	0.0154079	80	-0.0205025		-30	0.0148208	80	-0.0200236		-30	0.0161368	80	-0.0190787		-30	0.0148414	80	-0.0196566			-30	0.0166624	80	-0.0182774
		-30	0.0152056	80	-0.020145		-30	0.0154061	80	-0.0204916		-30	0.0148189	80	-0.020022		-30	0.0161325	80	-0.0190977		-30	0.0148408	80	-0.0196333			-30	0.0166643	80	-0.0182756
		-30	0.0151929	80	-0.0201399		-30	0.0154048	80	-0.0204829		-30	0.0148224	80	-0.0200288		-30	0.0161272	80	-0.0191156		-30	0.0148476	80	-0.0196167			-30	0.0166782	80	-0.0182731
		-30	0.0151899	80	-0.0201345		-30	0.0154023	80	-0.0204721		-30	0.014827	80	-0.0200402		-30	0.016125	80	-0.0191474		-30	0.0148463	80	-0.0196082			-30	0.0166852	80	-0.0182996
		-30	0.0151892	80	-0.0201294		-30	0.0153976	80	-0.0204601		-30	0.0148312	80	-0.0200552		-30	0.0161246	80	-0.0192991		-30	0.0148412	80	-0.0196022			-30	0.0166857	80	-0.0183865
[truncated: 2,237 more rows]

## Sheet: Figure 2d
			Subtracted_Data X1	0	Subtracted_Data X2	0		Subtracted_Data X1	100	Subtracted_Data X2	100		Subtracted_Data X1	250	Subtracted_Data X2	250		Subtracted_Data X1	200V	Subtracted_Data X2	200V		Subtracted_Data X1	150	Subtracted_Data X2	150
[truncated: 1,681 more rows]

[truncated: 13 more sheets: Figure 2e, Figure 2f, Figure 3a, Figure 3b, Figure 3c, Figure 3d, Figure 3e, Figure 4a, Figure 4b, Figure 4c, Figure 4d, Figure 4e, Figure 5]
